# Supplementary material for: Genetic Signature of Resistance to White Band Disease in the Caribbean Staghorn Coral Acropora cervicornis
Source: PLoS One. 2016 Jan 19;11(1):e0146636. doi: 10.1371/journal.pone.0146636 (PMC4718514; doi:10.1371/journal.pone.0146636)
Supplement: S1 Table — (XLSX) [file pone.0146636.s001.xlsx]

## Sheet: Sheet1
				Resistance				Exposure
			Baseline	Resistant vs Susceptible				Healthy graft vs Control			Disease graft vs Control
Contig ID	Uniprot ID	Annotation	Base Mean	log2(FC)	adj p-val			log2(FC)	adj p-val		log2(FC)	adj p-val
comp74648_c0_seq1	A7SLF5	Predicted protein*	5.53582	-3.56947	5.05326e-15			1.10235	1		1.37895	0.0451818
comp34474_c0_seq1	Q8K0U4	Heat shock 70 kDa protein 12A	5.92346	-3.14398	1.28367e-10			0.852023	1		0.385175	0.658375
comp26850_c0_seq1	Q9CZJ2	Heat shock 70 kDa protein 12B	3.55263	-2.77995	9.79299e-08			0.0317319	1		0.272241	0.769756
comp1707_c0_seq1	A7S3Q5	Predicted protein*	102.12	2.50787	3.95876e-07			-1.04217	0.402293		-1.5048	0.0247818
comp32346_c0_seq1	Q8K0U4	Heat shock 70 kDa protein 12A	2.61788	-2.54716	2.12304e-06			0.260804	1		0.504527	0.565446
comp4003_c0_seq1	C3VPR6	Protein NLRC5	310.634	1.08331	5.79941e-05			0.300552	0.517337		0.340402	0.24938
comp8251_c0_seq1	A7MBJ4	Receptor-type tyrosine-protein phosphatase F	223.65	1.30222	0.000166338			0.14399	0.832531		0.022547	0.962788
comp36497_c0_seq1	P86854	Perlucin-like protein	8.94886	-2.00264	0.000180058			-0.993228	1		-0.539788	0.404911
comp49336_c0_seq1	C3ZUM2	Putative uncharacterized protein	7.18879	2.00899	0.000253397			-0.104893	1		-0.765359	0.161812
comp32432_c0_seq1	C3ZUM2	Putative uncharacterized protein	11.6231	1.85596	0.000320196			0.117867	1		-0.419873	0.451518
comp11811_c0_seq1	P10079	Fibropellin-1	28.9762	1.92699	0.00093447			0.222583	0.83769		0.273293	0.716137
comp12597_c0_seq1	Q8N2E2	von Willebrand factor D and EGF domain-containing protein	143.439	1.90444	0.00119279			0.171697	0.880496		0.32574	0.664252
comp14160_c0_seq1	F6VF66	Uncharacterized protein	32.8784	1.26733	0.00192615			0.26821	0.681913		0.152533	0.736492
comp12406_c0_seq1	Q8K2J9	BTB/POZ domain-containing protein 6	78.9556	0.798046	0.00262732			0.0303323	0.953134		-0.35238	0.143109
comp7918_c0_seq1	Q8N165	Serine/threonine-protein kinase PDIK1L	107.147	1.56509	0.00293789			0.674762	0.418081		0.783624	0.138554
comp19244_c0_seq1	Q6T5B7	Protein argonaute-3	7.23097	1.83409	0.00788463			-0.395058	1		0.154284	0.879852
comp1676_c0_seq1	P08138	Tumor necrosis factor receptor superfamily member 16	434.261	0.381476	0.00795869			-0.0695376	0.765343		0.00963762	0.953605
comp18329_c0_seq1	Q8CJG1	Protein argonaute-1	6.87141	1.83524	0.00795869			-0.153757	1		-0.140959	0.883017
comp5888_c0_seq1	P10079	Fibropellin-1	203.094	1.66082	0.00795869			0.104287	0.926215		0.151105	0.845524
comp30995_c0_seq1	A7T1T0	Predicted protein	5.96372	1.59591	0.00894394			0.225705	1		-0.204814	0.723698
comp26459_c0_seq1	A7RNA3	Predicted protein	10.7754	1.64444	0.0105276			0.0638156	1		-0.559832	0.371723
comp23650_c0_seq1	Q6DJB9	Protein argonaute-2	4.97827	1.79033	0.0109108			-0.250395	1		-0.344817	0.708302
comp15349_c0_seq1	Q8R151	NFX1-type zinc finger-containing protein 1	57.4307	1.00336	0.0131916			-0.420622	0.445968		-0.380578	0.278979
comp38_c0_seq1	P55935	40S ribosomal protein S9*	1252.17	-0.770232	0.0164603			0.353223	0.429811		0.582638	0.036979
comp4457_c0_seq1	Q9P2E3	NFX1-type zinc finger-containing protein 1	270.039	0.897093	0.0226621			-0.26703	0.622079		-0.19476	0.596567
comp33945_c0_seq1	A7RN40	Predicted protein	6.1222	-1.50094	0.0236853			-0.0959098	1		0.083716	0.914719
comp5667_c0_seq1	A7RKX1	Predicted protein*	120.721	-0.834282	0.023778			0.457715	0.408647		0.629174	0.0430848
comp40553_c0_seq1	Q95SX7	Probable RNA-directed DNA polymerase from transposon BS	2.98796	1.66855	0.0265027			0.386811	1		0.592568	0.477128
comp1720_c0_seq1	E9C1P1	Predicted protein	448.501	-1.122	0.0306706			-0.0112077	0.989895		-0.111868	0.83664
comp35218_c0_seq1	A7RF44	Predicted protein	12.1805	1.49182	0.0306706			0.0865064	1		0.0366595	0.962788
comp34820_c0_seq1	C3Z3S5	Putative uncharacterized protein	8.49661	1.61084	0.0331202			-0.139297	1		-0.908414	0.203815
comp49636_c0_seq1	C6FG12	Protein NLRC5	4.90418	1.566	0.0335032			0.10104	1		-0.412453	0.549497
comp38569_c0_seq1	P20909	Collagen alpha-1(XI) chain	15.8498	-1.15965	0.037737			-0.072632	1		-0.786245	0.0894702
comp61_c0_seq1	P46405	40S ribosomal protein S12*	992.463	-0.583634	0.0386383			0.597149	0.215108		0.754888	0.00359911
comp29782_c0_seq1	A7SEX6	Predicted protein	5.86239	1.40961	0.0463756			0.5647	1		0.776128	0.15949
comp126_c0_seq1	P63245	Guanine nucleotide-binding protein subunit beta-2-like 1	645.5	-0.483214	0.0574613			0.179404	0.573294		0.599816	0.00605602
comp100_c0_seq1	P27085	40S ribosomal protein S26	825.432	-0.547708	0.0656574			0.533368	0.337295		0.75767	0.00341584
comp18812_c0_seq1	Q99102	Mucin-4	113.992	1.28063	0.0710924			1.03941	0.402293		1.29792	0.0285014
comp174_c0_seq1	P13471	40S ribosomal protein S14	712.462	-0.52713	0.102544			0.527857	0.376264		0.699581	0.00706279
comp42_c0_seq1	Q90YR4	40S ribosomal protein S10	1258.38	-0.620429	0.102544			0.548137	0.402293		0.931329	0.00327829
comp122_c0_seq1	P02401	60S acidic ribosomal protein P2	1067.45	-0.442804	0.111268			0.657178	0.0393921		0.785477	0.000639072
comp11_c0_seq1	A8MY62	Putative beta-lactamase-like 1	1275.69	-0.64306	0.122867			0.390918	0.423182		0.725682	0.0193575
comp4278_c0_seq1	A5D7L5	Zinc transporter ZIP14	139.605	0.39891	0.135333			-0.426277	0.343781		-0.567376	0.00464219
comp13935_c0_seq1	P41352	Tubulin beta chain	21.9283	-1.13788	0.141054			-0.817945	0.402293		-1.50751	0.0145626
comp163_c0_seq1	P12256	Penicillin acylase	1183.62	-1.18671	0.158046			-0.706991	0.441297		-1.29868	0.0463482
comp16367_c0_seq1	P26182	Actin	25.9187	-1.06119	0.186975			-1.10645	0.402293		-1.78932	0.0063786
comp6567_c0_seq1	Q8WWB3	DPY30 domain-containing protein 1	84.7543	-0.396789	0.187811			0.337327	0.402293		0.727581	0.00149678
comp150_c0_seq1	P21531	60S ribosomal protein L3	363.685	-0.457356	0.200514			0.452323	0.402293		0.634325	0.0128668
comp698_c0_seq1	Q1HA50	Egg protein	450.507	0.545286	0.216562			-0.617155	0.402293		-0.842071	0.00861307
comp11309_c0_seq1	Q61371	Intraflagellar transport protein 88 homolog	77.3792	0.470239	0.218584			0.160823	0.712695		0.598336	0.0181426
comp8962_c0_seq1	Q86VP6	Cullin-associated NEDD8-dissociated protein 1	134.878	-0.304615	0.228084			0.325887	0.402293		0.461814	0.00910505
comp3203_c0_seq1	P25291	Pancreatic secretory granule membrane major glycoprotein GP2	116.345	-0.50175	0.23579			-0.533982	0.402293		-0.972045	0.00224779
comp4027_c0_seq1	P26182	Actin	70.3756	-0.961361	0.245205			-0.824964	0.402293		-1.44324	0.0185661
comp99_c0_seq1	P26632	Early growth response protein 1	3854.06	0.650292	0.247325			-1.21287	0.0360243		-1.05653	0.00974511
comp5117_c0_seq1	Q5BKC6	HSPB1-associated protein 1	106.924	0.376312	0.257345			0.420298	0.402293		0.54966	0.0138772
comp3073_c0_seq1	Q5ZLA6	Unconventional myosin-Ic	155.525	0.366513	0.271121			0.185438	0.59725		0.487883	0.0231084
comp141_c0_seq1	A7RKS5	40S ribosomal protein SA	1767.93	-0.335787	0.28746			0.296088	0.408647		0.599956	0.00745924
comp11114_c0_seq1	Q29RU2	Oncoprotein-induced transcript 3 protein	7.42632	-0.767958	0.291426			-0.652274	1		-1.41323	0.00774975
comp57580_c0_seq1	Q86TH1	ADAMTS-like protein 2	8.9753	-0.878594	0.295675			-0.636362	1		-1.42832	0.0183542
comp2478_c0_seq1	Q6TUG0	DnaJ homolog subfamily B member 11	218.352	0.613948	0.297879			0.600995	0.402293		0.7758	0.0434911
comp255_c0_seq1	P57093	Phytanoyl-CoA dioxygenase, peroxisomal	314.55	-0.66119	0.303857			0.783556	0.402293		0.902686	0.0341386
comp31460_c1_seq1	P09917	Arachidonate 5-lipoxygenase	12.2889	-0.695495	0.310042			0.618976	1		1.0948	0.0197249
comp10741_c0_seq1	A7SVK3	Predicted protein	44.4327	0.930436	0.313588			0.168282	0.883986		1.36387	0.0393996
comp18446_c0_seq1	Q9Y233	cAMP and cAMP-inhibited cGMP 3',5'-cyclic phosphodiesterase 10A	79.3283	-0.547778	0.314386			0.405171	0.463142		0.715381	0.0414043
comp4924_c0_seq1	O35819	Krueppel-like factor 6	162.42	0.345471	0.314865			0.0328877	0.942623		0.437008	0.0405661
comp4866_c0_seq1	P48501	Triosephosphate isomerase	54.3992	0.724801	0.315073			0.568677	0.438657		1.03581	0.030976
comp3061_c0_seq1	P49596	Probable protein phosphatase 2C T23F11.1	198.806	0.333955	0.318734			0.251114	0.458567		0.466949	0.0279809
comp44101_c0_seq1	Q5EUI2	WD-repeat protein	3.36493	0.904821	0.319291			-0.04719	1		1.30153	0.0303429
comp11232_c0_seq1	P11857	Tubulin beta chain	17.8552	-0.906981	0.324805			-0.768351	1		-1.4224	0.0338222
comp8274_c0_seq1	Q64213	Splicing factor 1	133.552	-0.343427	0.329735			0.519635	0.353055		0.512839	0.0240695
comp5084_c0_seq1	Q6P1V4	Eukaryotic translation initiation factor 3 subunit C	62.1034	-0.395258	0.332173			0.547892	0.402293		0.823873	0.00481088
comp787_c0_seq1	P0CG82	Polyubiquitin	225.127	-0.832427	0.332835			-0.713057	0.423182		-1.3649	0.025097
comp3137_c0_seq1	A7RXL3	Predicted protein	124.078	-0.361942	0.334528			0.361247	0.406088		0.474085	0.0443061
comp36030_c0_seq1	Q99PV0	Pre-mRNA-processing-splicing factor 8	26.7996	-0.859945	0.335909			-0.754893	0.418081		-1.58993	0.0165518
comp25232_c0_seq1	P84239	Histone H3	9.50866	-0.838215	0.339876			0.198939	1		1.2419	0.0403336
comp13981_c0_seq1	Q9BQF6	Sentrin-specific protease 7	75.8493	0.315743	0.347932			0.133139	0.717307		0.396566	0.0480745
comp29_c0_seq1	Q3SYR7	60S ribosomal protein L9	1139.18	-0.437415	0.348594			0.732846	0.275498		0.861659	0.00844062
comp1649_c0_seq1	Q8CFN2	Cell division control protein 42 homolog	212.01	0.344086	0.350806			0.358049	0.402293		0.473708	0.0398269
comp10794_c0_seq1	Q80Y56	Rabenosyn-5	66.8342	-0.57399	0.356273			0.419749	0.501785		1.04323	0.0141777
comp3314_c0_seq1	A7RHB3	UPF0732 protein v1g81173	40.1848	-0.635696	0.358887			0.286991	0.707923		1.47582	0.00393699
comp10245_c0_seq1	P49754	Vacuolar protein sorting-associated protein 41 homolog	124.754	0.250906	0.363438			0.179147	0.513962		0.329811	0.0459554
comp22365_c0_seq1	Q5ZLC5	ATP synthase subunit beta, mitochondrial	44.7448	-0.765688	0.367232			-0.842158	0.402293		-1.57598	0.0113029
comp11482_c0_seq1	Q37556	NADH-ubiquinone oxidoreductase chain 1	45.2023	0.636651	0.368384			0.754686	0.402293		1.00613	0.029989
comp14811_c0_seq1	P41352	Tubulin beta chain	41.2164	-0.760001	0.369978			-0.720945	0.415145		-1.47605	0.0155294
comp3881_c0_seq1	P24821	Tenascin	82.9615	-0.537729	0.369978			-1.08812	0.115424		-1.10601	0.00839658
comp27306_c0_seq1	A7SSA4	Predicted protein	13.8684	0.637179	0.371429			0.921637	1		1.31572	0.00837069
comp42579_c0_seq1	Q09575	Uncharacterized protein K02A2.6	19.9742	0.697467	0.37154			-0.583811	1		-1.14577	0.0259725
comp135_c0_seq1	P40978	40S ribosomal protein S19	710.507	-0.459528	0.382413			0.549872	0.402293		0.815338	0.0189426
comp4400_c0_seq1	P0CG82	Polyubiquitin	20.1965	-0.73443	0.383198			-0.66237	1		-1.12601	0.0465299
comp9725_c0_seq1	Q12907	Vesicular integral-membrane protein VIP36	75.7275	-0.424278	0.383751			0.506607	0.402293		0.814886	0.0128348
comp1350_c0_seq1	Q9CD89	Rhamnosyl O-methyltransferase	325.949	-0.590363	0.389867			0.765009	0.402293		1.50021	0.00334897
comp18180_c0_seq1	Q96GR4	Probable palmitoyltransferase ZDHHC12	22.0341	0.452924	0.390323			0.275591	0.606915		0.650677	0.0389326
comp15280_c0_seq1	F4XT64	Putative uncharacterized protein	9.00879	-0.643892	0.391325			-0.284718	1		-1.0035	0.0394905
comp35922_c0_seq1	Q8NHP1	Aflatoxin B1 aldehyde reductase member 4	6.74656	0.666935	0.393641			1.17009	1		1.344	0.0120362
comp1067_c0_seq1	P70011	Nucleoside diphosphate kinase A2	173.739	0.371601	0.394588			0.307295	0.478329		0.681424	0.0168649
comp144_c0_seq1	O61231	60S ribosomal protein L10	948.06	-0.248078	0.396432			0.437996	0.314758		0.64339	0.00220689
comp8716_c0_seq1	Q6DGG0	Peptidyl-prolyl cis-trans isomerase D	114.328	0.32254	0.397456			0.555564	0.346597		0.76562	0.00418309
comp40956_c0_seq1	A7T146	Predicted protein	3.19219	0.800357	0.397801			0.550461	1		1.28317	0.0430666
comp13745_c0_seq1	P00451	Coagulation factor VIII	91.486	0.575484	0.397817			-0.532293	0.433679		-1.20398	0.0108756
comp16872_c0_seq1	A7MBF6	Uncharacterized protein C1orf228 homolog	30.4987	-0.374216	0.397817			0.351247	0.442691		0.722059	0.0134271
comp15611_c0_seq1	Q99MK2	Histone acetyltransferase KAT5	31.5057	0.464032	0.398833			0.285964	0.612986		0.668385	0.046572
comp2306_c0_seq1	Q7TQH0	Ataxin-2-like protein	452.669	-0.17629	0.400364			0.364441	0.160712		0.34303	0.0128668
comp24067_c0_seq1	Q80V86	Integrator complex subunit 8	18.6895	0.437052	0.403566			0.306391	1		0.633816	0.0401799
comp22743_c0_seq1	P21913	Succinate dehydrogenase [ubiquinone] iron-sulfur subunit, mitochondrial	11.9359	-0.704648	0.405103			-0.871078	1		-1.72232	0.00654965
comp72697_c0_seq1	Q502K3	Serine/threonine-protein phosphatase 6 regulatory ankyrin repeat subunit C	2.68024	-0.772657	0.407354			0.399997	1		-1.36214	0.0478787
comp5815_c0_seq1	P46934	E3 ubiquitin-protein ligase NEDD4	33.9385	0.397985	0.409568			0.178394	0.738914		0.623948	0.0332302
comp15404_c0_seq1	A7S6A5	Protein SDA1 homolog	40.7879	0.34912	0.410296			0.312118	0.457731		0.555118	0.0309406
comp16472_c0_seq1	Q8K2G4	Bardet-Biedl syndrome 7 protein homolog	23.1853	0.393712	0.410638			0.143535	0.792244		0.568318	0.0427926
comp7155_c0_seq1	Q54S90	40S ribosomal protein S11	41.2722	-0.699955	0.410917			-0.692816	0.425075		-1.25673	0.0320193
comp11434_c0_seq1	P30085	UMP-CMP kinase	30.6462	0.385633	0.411379			0.572846	0.402293		0.82387	0.00855077
comp21123_c0_seq1	Q96PM5	RING finger and CHY zinc finger domain-containing protein 1	15.9953	0.808054	0.413288			0.537211	1		1.7829	0.0227428
comp24127_c0_seq1	A7RTH1	Predicted protein	18.2403	0.474345	0.413288			0.259936	1		0.727925	0.0383619
comp12966_c0_seq1	Q9Y227	Ectonucleoside triphosphate diphosphohydrolase 4	65.4294	0.39776	0.413918			0.257665	0.611391		0.70277	0.0234463
comp7448_c0_seq1	Q6NYV5	Histone deacetylase complex subunit SAP30L	41.7961	-0.413047	0.414502			0.302775	0.562802		0.707203	0.0289122
comp4641_c0_seq1	B7G0G0	Kinesin like protein	147.285	0.35046	0.416928			0.3769	0.414828		0.655645	0.0194919
comp3318_c0_seq1	Q5RDF5	Juxtaposed with another zinc finger protein 1	134.212	0.483121	0.418175			-0.92022	0.285207		-0.85947	0.0268957
comp22428_c0_seq1	P48480	Serine/threonine-protein phosphatase PP1 isozyme 1	10.8836	-0.732774	0.420802			-0.818673	1		-1.69047	0.013722
comp2576_c0_seq1	Q96PN7	Transcriptional-regulating factor 1	289.978	0.282493	0.421288			-0.371422	0.402293		-0.439443	0.044401
comp11387_c0_seq1	P53041	Serine/threonine-protein phosphatase 5	75.8806	0.264225	0.421851			0.302407	0.408647		0.567029	0.00930252
comp5627_c0_seq1	P41352	Tubulin beta chain	52.2297	-0.715027	0.422189			-0.724898	0.425868		-1.51754	0.0199191
comp5581_c0_seq1	P41352	Tubulin beta chain	72.5123	-0.649187	0.423078			-0.866242	0.402293		-1.5593	0.00957655
comp3631_c0_seq1	P11481	Tubulin alpha-1/alpha-2 chain	138.99	-0.70029	0.423294			-0.718251	0.425251		-1.47711	0.0199607
comp14917_c0_seq1	Q1HA50	Egg protein	11.8884	-0.647027	0.423668			-1.09127	1		-1.52904	0.00955484
comp76378_c0_seq1	C3Z136	Putative uncharacterized protein	2.28778	-0.766985	0.423917			-0.585712	1		-1.48149	0.0426773
comp224_c0_seq1	Q2HWU3	Calreticulin	2122.07	0.37159	0.424863			0.458205	0.402293		0.694623	0.0235188
comp247_c0_seq1	P82013	Voltage-dependent anion-selective channel protein 2	439.213	-0.313963	0.424863			0.31246	0.439177		0.652758	0.0142614
comp7145_c0_seq1	Q8BUR3	Forkhead box protein J3	165.866	0.335584	0.425217			0.418383	0.402293		0.556841	0.0375575
comp95_c0_seq1	P47826	60S acidic ribosomal protein P0	1615.78	-0.396088	0.426509			0.534378	0.402293		0.897789	0.0100891
comp4522_c0_seq1	Q5REN2	Proteasome subunit alpha type-1	72.3498	-0.27714	0.428424			0.770489	0.0321209		1.12532	1.20973e-06
comp39_c0_seq1	P02362	40S ribosomal protein S7	1483.25	-0.304795	0.429214			0.39061	0.402293		0.712142	0.00844062
comp17758_c0_seq1	B3RVZ2	Putative uncharacterized protein	23.0741	-0.521218	0.432372			0.0970472	0.911661		0.928111	0.0319735
comp5216_c0_seq1	Q3ZBH0	T-complex protein 1 subunit beta	77.3208	-0.403094	0.439472			0.534057	0.402293		0.77874	0.0228201
comp45151_c0_seq1	P41352	Tubulin beta chain	4.9761	-0.732251	0.440282			-0.393601	1		-1.46257	0.037302
comp31_c0_seq1	P62912	60S ribosomal protein L32	1151.87	-0.376442	0.440301			0.336326	0.492151		0.708932	0.0258134
comp7986_c0_seq1	Q6NVY1	3-hydroxyisobutyryl-CoA hydrolase, mitochondrial	41.8127	0.431696	0.440598			0.33335	0.557756		0.794036	0.026326
comp12352_c0_seq1	B4JDU5	KRR1 small subunit processome component homolog	63.3837	0.393797	0.44201			0.496491	0.403597		0.68779	0.034275
comp7092_c0_seq1	Q9VUL9	Glycoprotein 3-alpha-L-fucosyltransferase A	109.73	0.282773	0.442773			0.344938	0.408647		0.580366	0.0159479
comp8493_c0_seq1	Q05090	Kinesin light chain	115.657	-0.209324	0.442773			0.191391	0.492338		0.469953	0.00989369
comp38741_c0_seq1	A7SAX1	Predicted protein	10.1476	-0.563454	0.443394			0.517469	1		1.00046	0.04016
comp1305_c0_seq1	O42265	Proteasome subunit alpha type-1	86.0701	0.503215	0.443607			0.288003	0.685801		0.993064	0.0232619
comp906_c0_seq1	P00747	Plasminogen	417.57	0.481738	0.445003			0.600742	0.406088		0.964416	0.0224996
comp5726_c0_seq1	O88413	Tubby-related protein 3	198.41	0.247559	0.445346			0.304302	0.408647		0.403266	0.0453888
comp2252_c0_seq1	O70257	Syntaxin-7	233.354	-0.23964	0.448598			0.315427	0.402293		0.504983	0.0159603
comp21461_c0_seq1	A7SSI8	Predicted protein	8.33229	-0.564852	0.448803			0.563841	1		1.08293	0.0310477
comp3797_c0_seq1	Q9TWL9	Conodipine-M alpha chain	48.9145	-0.488155	0.449945			1.44782	0.0187586		1.93287	3.03453e-05
comp5762_c0_seq1	Q5R9J5	E3 ubiquitin-protein ligase RING2	88.0882	0.295333	0.449945			0.20675	0.613944		0.52939	0.030494
comp44544_c0_seq1	Q99PV0	Pre-mRNA-processing-splicing factor 8	17.1525	-0.636509	0.450201			-1.00147	1		-1.33764	0.0236073
comp8267_c0_seq1	Q2F7Z4	Mediator of RNA polymerase II transcription subunit 7	39.3126	0.470766	0.450418			0.414363	0.510693		0.814389	0.0418131
comp9080_c0_seq1	P16283	Anion exchange protein 3	95.3836	0.307144	0.451596			-0.34499	0.418081		-0.544054	0.0326251
comp928_c0_seq1	O61491	Flotillin-1	855.489	0.271307	0.45295			0.239851	0.512486		0.511814	0.0282287
comp43935_c0_seq1	Q5R7H0	Probable 2-oxoglutarate dehydrogenase E1 component DHKTD1, mitochondrial	7.37034	0.588485	0.453305			0.515281	1		1.15505	0.0247385
comp1672_c0_seq1	P41352	Tubulin beta chain	436.23	-0.665128	0.454289			-0.75581	0.418081		-1.34401	0.0343564
comp1388_c0_seq1	P36221	Tubulin beta-1 chain	86.0652	-0.367283	0.454967			0.5734	0.402293		0.78324	0.017501
comp22370_c0_seq1	P41352	Tubulin beta chain	24.7696	-0.676513	0.456806			-0.726768	0.43211		-1.47289	0.0264271
comp4094_c0_seq1	Q91048	Inactive tyrosine-protein kinase 7	211.691	-0.463322	0.457166			0.292298	0.660802		0.986975	0.0195446
comp45728_c0_seq1	P59510	A disintegrin and metalloproteinase with thrombospondin motifs 20	4.32762	-0.672656	0.457897			-1.06898	1		-1.24187	0.0495167
comp15749_c0_seq1	P22770	Neuronal acetylcholine receptor subunit alpha-7	33.2661	0.549708	0.459763			0.555899	0.457767		1.02085	0.0383123
comp15048_c0_seq1	A7S6X4	Predicted protein	6.52281	-0.721365	0.462536			0.0730866	1		1.62088	0.0447977
comp11739_c0_seq1	Q68EX9	Chitinase domain-containing protein 1	20.5498	0.449311	0.46324			0.783422	0.402293		0.859749	0.0286815
comp517_c0_seq1	Q6NVM0	Histone H1.0	895.95	0.486539	0.464076			1.07705	0.249872		1.15562	0.0133213
comp51_c0_seq1	P79781	Ubiquitin-40S ribosomal protein S27a	939.694	-0.382277	0.465177			0.354188	0.501236		0.679858	0.0437937
comp25763_c0_seq1	P11181	Lipoamide acyltransferase component of branched-chain alpha-keto acid dehydrogenase complex, mitochondrial	15.9982	-0.519804	0.466048			0.974217	1		1.12778	0.0214428
comp26067_c0_seq1	P20273	B-cell receptor CD22	11.0529	-0.518413	0.467185			-0.179485	1		-1.17435	0.0165185
comp47334_c0_seq1	P04323	Retrovirus-related Pol polyprotein from transposon 17.6	17.2996	0.584051	0.467245			-0.480408	1		-1.08617	0.0416268
comp7627_c0_seq1	Q8WU67	Abhydrolase domain-containing protein 3	49.5956	-0.346208	0.467245			0.353291	0.467944		0.59484	0.0478565
comp162_c0_seq1	P21531	60S ribosomal protein L3	1902.3	-0.233382	0.468409			0.72865	0.0130653		0.942931	1.81515e-05
comp48411_c0_seq1	Q8C0M9	L-asparaginase	7.22711	0.536653	0.468655			0.561737	1		0.912384	0.0482369
comp4356_c0_seq1	Q13610	Periodic tryptophan protein 1 homolog	150.661	-0.256569	0.468791			0.252382	0.482744		0.588105	0.0132996
comp3056_c0_seq1	O65731	40S ribosomal protein S5	134.548	-0.61319	0.469072			-0.753316	0.411828		-1.25143	0.0341467
comp9293_c0_seq1	P21575	Dynamin-1	59.5903	-0.482338	0.470512			0.520971	0.442038		0.891135	0.0424128
comp295_c0_seq1	Q62186	Translocon-associated protein subunit delta	504.097	-0.375351	0.470688			0.58375	0.402293		0.918448	0.0111208
comp687_c0_seq1	O95198	Kelch-like protein 2	314.584	-0.417749	0.471414			0.12961	0.855109		0.993793	0.0133867
comp1878_c0_seq1	A1L1W9	Monocarboxylate transporter 10	322.749	-0.267492	0.471625			0.376616	0.402293		0.871343	0.00137041
comp1652_c0_seq1	B5FXN8	THO complex subunit 4	291.704	0.278237	0.473499			0.349039	0.411828		0.519406	0.0356057
comp2657_c0_seq1	Q9U943	Apolipophorins	414.607	-0.491623	0.474369			0.673738	0.402293		0.905885	0.0460585
comp6745_c0_seq1	Q9Y297	F-box/WD repeat-containing protein 1A	46.2307	0.383777	0.475197			0.55674	0.402293		0.733882	0.0327969
comp4151_c0_seq1	P0C6B8	Sushi, von Willebrand factor type A, EGF and pentraxin domain-containing protein 1	145.941	0.644909	0.475334			1.46581	0.249872		1.66234	0.0151378
comp61463_c0_seq1	Q5U3Y0	Kelch domain-containing protein 10	4.36531	-0.582347	0.475518			0.828472	1		1.39545	0.018511
comp5574_c0_seq1	Q6PCJ1	Dynactin subunit 1	209.346	0.223291	0.475543			0.324757	0.402293		0.43772	0.0276693
comp24579_c0_seq1	P05659	Myosin-2 heavy chain, non muscle	28.3057	0.484094	0.476267			-0.623223	0.408647		-1.18391	0.0115987
comp9769_c0_seq1	B1AUE5	Peroxisome biogenesis factor 10	47.7279	0.300076	0.476453			0.339704	0.43211		0.576475	0.0283873
comp12580_c0_seq1	Q91ZU6	Dystonin	151.216	0.445858	0.478			-0.824829	0.402293		-0.905111	0.0289311
comp37367_c0_seq1	Q6NUT3	Major facilitator superfamily domain-containing protein 12	9.8523	-0.511113	0.479861			-1.05587	1		-1.57238	0.00322166
comp25644_c0_seq1	Q9H8V3	Protein ECT2	72.9096	0.445326	0.48107			0.60566	0.406551		1.00841	0.0184728
comp15567_c0_seq1	Q8R0H9	ADP-ribosylation factor-binding protein GGA1	65.1026	-0.265278	0.481205			0.421188	0.402293		0.569054	0.0200575
comp3375_c0_seq1	Q6P877	Proteasomal ubiquitin receptor ADRM1	179.407	-0.292988	0.481256			0.514018	0.402293		0.885292	0.00346564
comp11494_c0_seq1	Q502L2	Serine/threonine-protein phosphatase PGAM5, mitochondrial	56.2341	0.384197	0.481323			0.203292	0.741517		0.75271	0.0310353
comp2204_c0_seq1	Q925B0	PRKC apoptosis WT1 regulator protein	267.172	-0.170392	0.481323			0.228211	0.408647		0.446663	0.00745924
comp4577_c0_seq1	P23381	Tryptophan--tRNA ligase, cytoplasmic	98.648	0.345767	0.481323			0.525894	0.402293		0.676652	0.0320417
comp8788_c0_seq1	Q16891	Mitochondrial inner membrane protein	105.698	-0.25731	0.481369			0.367363	0.402293		0.473459	0.040093
comp30_c0_seq1	Q26481	60S ribosomal protein L5	1973.33	-0.236315	0.481498			0.52061	0.289981		0.764012	0.00194448
comp4910_c0_seq1	Q5RDA3	Cleavage stimulation factor subunit 2	165.717	-0.252606	0.482369			0.31697	0.41501		0.580259	0.0155909
comp17536_c0_seq1	Q86U90	YrdC domain-containing protein, mitochondrial	16.1076	0.563599	0.48267			0.796219	1		1.17846	0.0301362
comp25551_c0_seq1	A7RVP1	Predicted protein	15.8645	0.426286	0.482703			0.731816	1		1.06405	0.0102615
comp21392_c0_seq1	Q8MIZ3	m7GpppX diphosphatase	29.5579	0.347208	0.482985			0.0215749	0.976162		0.628386	0.0374954
comp5087_c0_seq1	Q63347	26S protease regulatory subunit 7	46.5341	0.504803	0.48314			0.843734	0.402293		0.96209	0.0434845
comp1608_c0_seq1	P17336	Catalase	54.7338	-0.302896	0.483607			0.49784	0.402293		0.643483	0.0223965
comp3862_c0_seq1	P08684	Cytochrome P450 3A4	69.3287	-0.477724	0.484			0.606746	0.414188		1.36969	0.00643387
comp786_c0_seq1	Q7Z7H5	Transmembrane emp24 domain-containing protein 4	478.832	0.393071	0.484816			0.477623	0.420961		0.767336	0.0366079
comp35884_c0_seq1	Q99PV0	Pre-mRNA-processing-splicing factor 8	9.07323	-0.643416	0.485122			-0.560237	1		-1.57154	0.0223754
comp881_c0_seq1	Q8IYN6	Protein FAM100B	303.429	-0.311055	0.485122			0.380711	0.419816		0.623075	0.030816
comp327_c0_seq1	Q6ZZY0	Cryptochrome-1	1957.08	0.300102	0.485206			1.14091	0.00079804		1.32281	5.72762e-06
comp2336_c0_seq1	Q99KI0	Aconitate hydratase, mitochondrial	359.748	-0.225997	0.486045			0.479776	0.354817		0.700551	0.00304892
comp46324_c0_seq1	A7SQH7	Predicted protein	7.75276	0.591861	0.490102			-0.0625576	1		-1.72735	0.00767793
comp6737_c0_seq1	Q803Z2	Protein YIPF3	121.419	0.209762	0.490147			0.14165	0.664774		0.37794	0.0431275
comp24844_c0_seq1	Q5HZH2	Probable ribosome biogenesis protein C16orf42 homolog	6.51828	0.523738	0.491318			0.487334	1		1.1361	0.022327
comp6019_c0_seq1	Q6NWI1	Arginine/serine-rich coiled-coil protein 2	162.162	-0.167762	0.491546			0.300249	0.402293		0.451276	0.00716301
comp10266_c0_seq1	Q3ZBE5	Pre-mRNA-splicing factor SLU7	69.1857	0.310971	0.492879			0.485688	0.402293		0.576853	0.0437504
comp1447_c0_seq1	Q61532	Mitogen-activated protein kinase 6	377.315	0.291323	0.493293			0.138938	0.779142		0.544204	0.0449572
comp12136_c0_seq1	Q7Z304	MAM domain-containing protein 2	41.1864	0.41201	0.494332			-0.549103	0.408647		-0.936398	0.0188147
comp1375_c0_seq1	P13498	Cytochrome b-245 light chain	198.703	0.408707	0.494802			0.331237	0.59456		0.79411	0.0421292
comp8663_c0_seq1	P0CG82	Polyubiquitin	65.902	-0.563301	0.495896			-0.813713	0.402293		-1.29873	0.0258314
comp1284_c0_seq1	P07153	Dolichyl-diphosphooligosaccharide--protein glycosyltransferase subunit 1	397.322	0.247828	0.496464			0.187322	0.627597		0.466325	0.043894
comp31318_c0_seq1	C5KJE5	Putative uncharacterized protein	9.229	-0.546371	0.496868			-0.726412	1		-1.39351	0.0151492
comp17117_c0_seq1	A7SVX9	Predicted protein	64.6259	0.275733	0.499007			0.281437	0.496313		0.538845	0.0347909
comp7253_c0_seq1	O54774	AP-3 complex subunit delta-1	122.304	0.186231	0.499007			0.0650561	0.847205		0.35136	0.0371286
comp13772_c0_seq1	Q58A42	Protein DD3-3	39.9441	0.437593	0.499229			1.21326	0.102662		0.96678	0.0260408
comp933_c0_seq1	Q66HG5	Transmembrane 9 superfamily member 2	529.607	0.132252	0.500406			0.162087	0.427697		0.366872	0.0069882
comp10073_c0_seq1	Q66L32	Mitochondrial import inner membrane translocase subunit Tim8 A	61.5258	0.337024	0.502683			0.261505	0.624943		0.894046	0.00990805
comp3263_c0_seq1	A7SIT4	Predicted protein	116.798	0.482226	0.504122			0.818132	0.402293		0.981606	0.0425094
comp914_c0_seq1	Q6PAB3	Malate dehydrogenase, cytoplasmic	435.736	-0.314272	0.504193			0.4537	0.406834		0.646254	0.0347324
comp14210_c0_seq1	Q6P4K5	Pre-mRNA-splicing regulator WTAP	73.9088	-0.244678	0.505466			0.394099	0.402293		0.513153	0.0288432
comp4093_c0_seq1	P41352	Tubulin beta chain	65.4237	-0.58769	0.505528			-0.862631	0.402293		-1.55368	0.0179167
comp7221_c0_seq1	A7S8T5	Coiled-coil domain-containing protein 42 homolog	52.6201	0.30189	0.505566			0.322885	0.48219		0.597025	0.0361872
comp4932_c0_seq1	Q9EPJ9	ADP-ribosylation factor GTPase-activating protein 1	201.573	0.425714	0.506513			0.456883	0.480602		1.03598	0.0185325
comp36773_c0_seq1	Q9PTD5	Mitochondrial fission regulator 1	11.1354	0.581435	0.507794			0.966197	1		1.20219	0.0485733
comp26331_c0_seq1	O75533	Splicing factor 3B subunit 1	74.5968	-0.572421	0.509166			-0.914672	0.402293		-1.46777	0.0202639
comp2800_c0_seq1	Q9Z2G9	Oxidoreductase HTATIP2	259.344	0.290062	0.50966			0.557527	0.402293		0.623685	0.0292718
comp11709_c0_seq1	Q86TV6	Tetratricopeptide repeat protein 7B	72.4034	-0.260156	0.509735			0.435999	0.402293		0.605427	0.0195553
comp7876_c0_seq1	Q9D8N3	Lysoplasmalogenase-like protein TMEM86A	61.018	0.351278	0.510634			0.285059	0.613264		0.802519	0.0220326
comp9213_c0_seq1	Q9DAN9	Uncharacterized protein C17orf105 homolog	55.1796	0.303406	0.510815			0.399035	0.419075		0.904102	0.00561034
comp30809_c0_seq1	Q9HCF6	Transient receptor potential cation channel subfamily M member 3	14.0788	-0.398317	0.511382			-0.352716	1		-0.76709	0.0442341
comp766_c0_seq1	P25867	Ubiquitin-conjugating enzyme E2-17 kDa	478.419	0.318083	0.511792			0.43262	0.413491		0.627355	0.0449568
comp1053_c0_seq1	Q9H4G4	Golgi-associated plant pathogenesis-related protein 1	303.49	0.377159	0.513365			0.326729	0.585361		0.801101	0.0345009
comp3274_c0_seq1	P10873	Tubulin alpha chain	167.25	-0.54967	0.513795			-0.910209	0.402293		-1.47973	0.0165185
comp8718_c0_seq1	A5GFW7	UPF0549 protein C20orf43 homolog	104.414	0.245332	0.514423			0.290197	0.447832		0.475368	0.0436245
comp11393_c0_seq1	P54774	Cell division cycle protein 48 homolog	96.128	-0.56088	0.515254			-0.766397	0.412699		-1.50187	0.0179158
comp13376_c0_seq1	A6H694	Leucine-rich repeat-containing protein 63	91.0311	0.229019	0.515324			0.377648	0.402293		0.433486	0.0474169
comp21330_c0_seq1	A7S620	Predicted protein	21.1919	-0.422059	0.516362			-0.495808	0.447475		-0.916222	0.0311003
comp2530_c0_seq1	Q9PTX2	Cold-inducible RNA-binding protein	243.626	-0.230539	0.516765			0.379109	0.402293		0.596059	0.0136497
comp15309_c0_seq1	Q90673	PRELI domain-containing protein 1, mitochondrial	26.3095	-0.354275	0.519743			0.792715	0.388771		0.9062	0.0163163
comp2833_c0_seq1	P79398	Eukaryotic translation initiation factor 4 gamma 2	174.637	0.193731	0.519743			0.208879	0.494753		0.384163	0.0411915
comp4678_c0_seq1	Q66L33	Protein MAK16 homolog A	76.77	-0.307627	0.520642			0.321329	0.513302		0.659755	0.0331279
comp8376_c0_seq1	O75896	Tumor suppressor candidate 2	55.2978	-0.34608	0.520917			0.532786	0.403597		0.719424	0.0397563
comp2194_c0_seq1	O43399	Tumor protein D54	207.278	-0.261325	0.521642			0.484761	0.402293		0.705036	0.0119301
comp11578_c0_seq1	Q4V847	Integrator complex subunit 8	44.4916	0.284095	0.521695			0.190985	0.69722		0.605175	0.0293889
comp10400_c0_seq1	O95992	Cholesterol 25-hydroxylase	37.5628	-0.309051	0.521743			-0.772006	0.263944		-0.834338	0.0100933
comp6963_c0_seq1	Q5ZMW3	Apoptosis inhibitor 5	128.654	0.207661	0.522586			0.223515	0.498138		0.414258	0.0409336
comp10648_c0_seq1	P16066	Atrial natriuretic peptide receptor 1	91.815	0.245509	0.524237			0.316827	0.428308		0.509202	0.0358473
comp3626_c0_seq1	Q9QUN9	Dickkopf-related protein 3	145.482	0.233455	0.524527			0.30283	0.427138		0.479303	0.0387181
comp1986_c0_seq1	Q04688	DNA-binding protein Ets97D	263.346	0.498997	0.524806			-1.99255	0.00196672		-0.690823	0.195699
comp507_c0_seq1	A7SHU8	Predicted protein	404.3	0.189245	0.525217			0.394424	0.402293		0.412248	0.0305897
comp3680_c0_seq1	B0ZZ78	Cyano fluorescent protein	146.979	0.506221	0.525936			0.454978	0.579623		1.09884	0.0438424
comp17746_c0_seq1	P28568	Solute carrier family 2, facilitated glucose transporter member 3	54.9546	0.274059	0.526101			0.0759537	0.890429		0.628371	0.0223298
comp2299_c0_seq1	O46521	Cytochrome b-245 light chain	69.0821	0.442232	0.526107			0.649557	0.408647		0.918209	0.0467661
comp743_c0_seq1	Q8I7Z2	Dolichyl-diphosphooligosaccharide--protein glycosyltransferase subunit DAD1	200.025	-0.375333	0.527367			0.665811	0.402293		0.905872	0.0232619
comp10635_c0_seq1	Q2HJ55	Sorting and assembly machinery component 50 homolog	74.5536	-0.300223	0.528355			0.279931	0.572797		0.647813	0.0345138
comp11327_c0_seq1	Q8VEK6	Inhibitor of growth protein 3	76.1075	-0.217251	0.528355			0.307398	0.414828		0.427937	0.0467063
comp23502_c0_seq1	Q5U2W9	Renalase	6.45484	-0.492486	0.528355			0.0919673	1		1.05502	0.0427688
comp35085_c0_seq1	A0JPE1	Protein FAM69B	8.7923	-0.41138	0.528355			0.260057	1		0.856516	0.0430327
comp5383_c0_seq1	P97521	Mitochondrial carnitine/acylcarnitine carrier protein	34.8128	0.495108	0.528355			0.845496	0.402293		1.26733	0.0209794
comp3490_c0_seq1	Q9H4K1	RIB43A-like with coiled-coils protein 2	168.095	-0.242098	0.528767			0.268557	0.494715		0.550606	0.0269701
comp15465_c0_seq1	Q9NTG7	NAD-dependent protein deacetylase sirtuin-3, mitochondrial	59.6073	0.262502	0.529712			0.579292	0.395722		0.745748	0.00938744
comp4638_c0_seq1	P28021	Casein kinase II subunit beta	113.762	-0.217991	0.529945			0.427071	0.402293		0.491628	0.0276635
comp15886_c0_seq1	P26007	Integrin alpha-6	16.0322	-0.560956	0.530349			0.0832618	1		1.45025	0.0251734
comp3823_c0_seq1	Q9YGD2	Succinyl-CoA ligase subunit alpha, mitochondrial	133.483	0.330636	0.530911			0.310861	0.568096		0.708278	0.0381361
comp4293_c0_seq1	P49281	Natural resistance-associated macrophage protein 2	115.487	0.25762	0.530911			0.240192	0.573898		0.661709	0.0157951
comp5850_c0_seq1	Q5XH95	Calcium-binding mitochondrial carrier protein SCaMC-2	139.815	0.278711	0.530911			0.272428	0.551127		0.556494	0.0488696
comp2175_c0_seq1	Q9W1V3	rRNA 2'-O-methyltransferase fibrillarin	194.964	0.279253	0.533187			0.286366	0.532509		0.629568	0.0300722
comp12894_c0_seq1	Q16698	2,4-dienoyl-CoA reductase, mitochondrial	40.83	-0.275306	0.534019			0.491925	0.402293		0.814354	0.0085409
comp1756_c0_seq1	A7SXL2	Predicted protein	144.6	0.22047	0.535026			0.374495	0.402293		0.798846	0.00199505
comp3879_c0_seq1	Q28E41	RNA-binding protein with serine-rich domain 1	150.543	-0.208429	0.535293			0.352252	0.402293		0.62384	0.00799337
comp4361_c0_seq1	P54996	Glucose-6-phosphate 1-dehydrogenase	185.827	0.205419	0.536018			0.545094	0.253939		0.740525	0.00221256
comp152_c0_seq1	Q08013	Translocon-associated protein subunit gamma	530.894	-0.42605	0.536547			0.680503	0.402293		0.98058	0.034425
comp165_c0_seq1	Q98TR7	40S ribosomal protein S16	548.339	-0.234418	0.538499			0.580725	0.323921		0.792135	0.00435377
comp169_c0_seq1	P46778	60S ribosomal protein L21	715.489	-0.324158	0.538618			0.59362	0.402293		0.752635	0.0301549
comp16185_c0_seq1	P41352	Tubulin beta chain	34.2123	-0.540709	0.538627			-0.650137	0.462924		-1.2977	0.0383619
comp241_c0_seq1	P61917	Epididymal secretory protein E1	775.268	-0.377772	0.5389			-0.668798	0.402293		-0.858639	0.0350158
comp20254_c0_seq1	Q2KHY7	Tetratricopeptide repeat protein 23	54.4314	0.265408	0.539104			0.142354	0.777824		0.562261	0.0368424
comp1392_c0_seq1	P54652	Heat shock-related 70 kDa protein 2	98.17	-0.499873	0.539682			0.13802	0.893171		1.1757	0.0371353
comp6823_c0_seq1	O02367	Calmodulin	43.5971	0.31855	0.539891			0.708508	0.402293		0.83592	0.0165264
comp2103_c0_seq1	Q3SZB4	Medium-chain specific acyl-CoA dehydrogenase, mitochondrial	154.858	0.353437	0.540108			0.665642	0.402293		1.06527	0.00949989
comp5293_c0_seq1	Q8IWF2	FAD-dependent oxidoreductase domain-containing protein 2	226.844	0.193375	0.540473			0.557853	0.162548		0.493516	0.0180564
comp2964_c0_seq1	Q8K1P7	Transcription activator BRG1	165.861	-0.199795	0.540578			0.302455	0.409421		0.480205	0.023226
comp1567_c0_seq1	Q3B7L6	Serine/arginine-rich splicing factor 6	216.064	0.24487	0.541569			0.531762	0.402293		0.626019	0.0187413
comp23981_c0_seq1	Q5R546	ATP synthase subunit alpha, mitochondrial	39.3005	-0.547722	0.541569			-0.86106	0.404781		-1.66384	0.0147596
comp10102_c0_seq1	Q5R991	Late secretory pathway protein AVL9 homolog	77.4679	0.22879	0.541942			0.16517	0.688491		0.466092	0.0445854
comp7548_c0_seq1	Q6INU3	PDZ and LIM domain protein 7	27.9069	-0.40625	0.542477			0.536159	0.44066		1.2317	0.0099898
comp1185_c0_seq1	Q9EQH2	Endoplasmic reticulum aminopeptidase 1	748.897	0.204107	0.542509			0.346077	0.402293		0.470773	0.0296783
comp6108_c0_seq1	Q8VCL5	Solute carrier family 17 member 9	75.6325	0.261223	0.542517			0.421196	0.403488		0.536821	0.0467415
comp7410_c0_seq1	A7S4P6	Predicted protein	125.048	-0.214163	0.542517			0.376033	0.402293		0.478578	0.0330611
comp372_c0_seq1	P00918	Carbonic anhydrase 2	709.573	-0.28668	0.542741			0.783717	0.232707		1.05364	0.00272217
comp1846_c0_seq1	Q8AVY1	Outer dense fiber protein 3	93.146	0.255126	0.543214			0.478973	0.402293		0.841106	0.00518908
comp6561_c0_seq1	Q6GP89	Protein LSM12 homolog	106.1	0.287253	0.543214			0.521119	0.402293		0.931996	0.00600457
comp9716_c0_seq1	O15891	T-complex protein 1 subunit alpha	62.2135	-0.536072	0.543214			-1.05363	0.402293		-1.85412	0.00768381
comp68515_c0_seq1	O66878	Chromosome partition protein Smc	7.6515	0.523684	0.543692			-0.507847	1		-1.17809	0.044181
comp25665_c0_seq1	A7T193	Predicted protein	22.1815	0.299967	0.543926			0.576555	0.402293		0.780092	0.0158617
comp3753_c0_seq1	P53476	Actin	190.608	-0.546397	0.544102			-0.675736	0.457731		-1.31959	0.0428005
comp16708_c0_seq1	Q9TV36	Fibrillin-1	8.52587	0.528375	0.544652			-1.64452	1		-2.07273	0.00237378
comp10583_c0_seq1	Q60612	Adenosine receptor A1	54.1452	0.261451	0.544862			-0.708468	0.215108		-0.907396	0.00284448
comp2670_c0_seq1	Q4KMI4	Receptor expression-enhancing protein 2	100.446	-0.327384	0.544997			0.561661	0.402293		1.20503	0.00294638
comp1374_c0_seq1	Q9JLC6	Thyrotroph embryonic factor	707.668	0.232262	0.545822			0.946909	0.00403922		1.07618	8.02498e-05
comp21282_c0_seq1	Q810N6	Ankyrin repeat domain-containing protein 45	6.33334	0.452103	0.545958			0.409207	1		1.27734	0.0128592
comp83175_c0_seq1	A7T061	Predicted protein	2.62729	-0.58449	0.546492			0.21691	1		1.69569	0.0285827
comp12304_c0_seq1	Q3ZBN8	Mitochondrial import inner membrane translocase subunit TIM14	36.1107	-0.325564	0.547188			0.517385	0.408647		0.808011	0.0240135
comp1668_c0_seq1	P26686	Serine-arginine protein 55	334.148	0.17157	0.54724			0.323964	0.402293		0.416599	0.0240264
comp6687_c0_seq1	Q8IY21	Probable ATP-dependent RNA helicase DDX60	132.655	0.289091	0.54752			-0.261454	0.602209		-0.628916	0.0414266
comp60927_c0_seq1	Q21P94	Urease subunit alpha	5.55035	-0.568305	0.548437			-0.676995	1		-1.57955	0.0297309
comp2321_c0_seq1	Q9UBV8	Peflin	180.376	-0.167872	0.550411			0.469515	0.249872		0.713848	0.000444615
comp4704_c0_seq1	Q9CR27	WASH complex subunit CCDC53	93.3397	0.234302	0.550411			0.439173	0.402293		0.542077	0.0306367
comp23521_c0_seq1	P38482	ATP synthase subunit beta, mitochondrial	25.1872	-0.536265	0.550563			-0.771045	0.418081		-1.54698	0.0212226
comp36085_c0_seq1	Q5TYW4	Neuroblastoma-amplified sequence	12.2926	0.42186	0.552662			0.106622	1		1.06676	0.0224285
comp6109_c0_seq1	Q9N121	Glycine cleavage system H protein, mitochondrial	72.0729	0.27552	0.553339			0.360756	0.448286		0.819425	0.010334
comp1715_c0_seq1	Q5XIA8	Growth hormone-inducible transmembrane protein	266.535	-0.217028	0.554799			0.459594	0.402293		0.596711	0.0160567
comp4674_c0_seq1	P63036	DnaJ homolog subfamily A member 1	152.966	0.251707	0.555737			0.35695	0.425868		0.646716	0.0215544
comp3766_c0_seq1	Q6NXD2	Charged multivesicular body protein 2b	123.711	0.224345	0.555882			0.559605	0.361144		0.644579	0.0126631
comp2032_c0_seq1	P53505	Actin, cytoplasmic type 5	291.398	-0.515858	0.557164			-0.805073	0.409171		-1.36289	0.0311262
comp4265_c0_seq1	Q5RBL6	Golgi SNAP receptor complex member 1	118.536	0.264324	0.5572			0.503066	0.402293		0.582776	0.0429503
comp5956_c0_seq1	O35343	Importin subunit alpha-4	209.696	0.189725	0.557714			0.283709	0.415961		0.46726	0.0250008
comp834_c0_seq1	P52478	Ubiquitin-conjugating enzyme E2 1	220.001	0.266658	0.558228			0.416	0.411113		0.824623	0.00974511
comp5468_c0_seq1	Q06546	GA-binding protein alpha chain	94.051	0.186741	0.558278			0.327448	0.402293		0.667681	0.00320766
comp326_c0_seq1	Q17770	Protein disulfide-isomerase 2	1113.06	0.248315	0.558429			0.26703	0.539616		0.637429	0.0230291
comp4573_c0_seq1	Q9WUP7	Ubiquitin carboxyl-terminal hydrolase isozyme L5	134.236	0.263915	0.559194			0.490152	0.402293		0.921817	0.00494634
comp1811_c0_seq1	Q9QXN5	Inositol oxygenase	316.319	0.300575	0.559236			0.369688	0.479085		0.815836	0.0188239
comp2263_c0_seq1	Q9CXI3	DBH-like monooxygenase protein 1	169.417	0.512586	0.559877			0.506684	0.57432		1.43966	0.024365
comp38826_c0_seq1	Q0JM17	DEAD-box ATP-dependent RNA helicase 56	5.97111	-0.530224	0.560032			-0.640359	1		-1.34577	0.040529
comp17683_c0_seq1	P11498	Pyruvate carboxylase, mitochondrial	23.6554	-0.368715	0.560219			0.235429	0.751494		1.08048	0.0136465
comp112_c0_seq1	Q0IH87	Paired box protein Pax-3-B	1293.42	0.464364	0.560338			-1.5495	0.0767443		-1.10523	0.0435892
comp13989_c0_seq1	Q8BP00	IQ calmodulin-binding motif-containing protein 1	11.6415	0.383609	0.560466			0.532211	1		0.844238	0.0428334
comp1475_c0_seq1	P13595	Neural cell adhesion molecule 1	775.463	0.197613	0.560591			0.606085	0.152801		0.739717	0.00304746
comp7411_c0_seq1	A4IFE9	Transmembrane 9 superfamily member 1	138.2	0.199729	0.560653			0.296665	0.418081		0.456182	0.0354169
comp19182_c1_seq1	Q9D0Z3	Transmembrane protein 53	30.1287	-0.273543	0.560782			0.13877	0.80764		0.58355	0.0474903
comp7089_c0_seq1	Q5E9C0	Ras suppressor protein 1	75.6183	0.279502	0.5608			0.56101	0.402293		0.684	0.028271
comp9906_c0_seq1	A0JPE9	Putative glycerol kinase 5	98.2963	-0.199052	0.5608			0.246986	0.485369		0.7433	0.00272217
comp8526_c0_seq1	Q9ZAE9	2-epi-5-epi-valiolone synthase	144.437	-0.52554	0.56082			-0.904507	0.402293		-1.42072	0.0316451
comp12661_c0_seq1	Q9WU00	Nuclear respiratory factor 1	36.0696	-0.232899	0.561582			0.347697	0.422981		0.550846	0.030225
comp305_c0_seq1	Q80T14	Extracellular matrix protein FRAS1	500.714	-0.421451	0.561582			0.13094	0.886747		1.32335	0.011798
comp13805_c0_seq1	Q05546	Tenascin-R	42.5266	0.238691	0.561795			0.1341	0.7802		0.550369	0.0304801
comp25891_c0_seq1	A7SA41	Predicted protein	12.1505	0.377783	0.561795			0.713639	1		1.04858	0.0164669
comp7988_c0_seq1	Q6AZB8	Putative nuclease HARBI1	74.8983	-0.282527	0.562228			0.671271	0.402293		0.706118	0.0273681
comp36452_c0_seq1	P54774	Cell division cycle protein 48 homolog	20.7941	-0.530914	0.563011			-0.584323	0.530045		-1.33566	0.0462455
comp4563_c0_seq1	A7SRW9	Predicted protein	46.8511	-0.372818	0.564542			0.887472	0.402293		0.847024	0.0473463
comp1988_c0_seq1	P52164	Protein max	315.808	0.273141	0.564838			0.345251	0.47359		0.657185	0.0332272
comp4059_c0_seq1	Q8N6F8	Williams-Beuren syndrome chromosomal region 27 protein	189.315	-0.523914	0.565443			0.913535	0.402293		2.52057	0.0010049
comp14716_c0_seq1	P42892	Endothelin-converting enzyme 1	47.0864	0.324154	0.565672			0.66658	0.402293		0.735412	0.0432578
comp15957_c0_seq1	A7SLF8	Predicted protein	64.4122	0.354204	0.565672			-0.383604	0.539616		-0.874142	0.0308483
comp2675_c0_seq1	P23004	Cytochrome b-c1 complex subunit 2, mitochondrial	250.607	-0.188172	0.565923			0.470676	0.38679		0.758961	0.00159923
comp5039_c0_seq1	P10711	Transcription elongation factor A protein 1	112.979	0.262234	0.568146			0.464239	0.402293		0.654683	0.0281814
comp5876_c0_seq1	P35546	Proto-oncogene tyrosine-protein kinase receptor Ret	59.0586	0.293294	0.568181			-0.128302	0.832282		-0.837792	0.0153523
comp10180_c0_seq1	P79384	Propionyl-CoA carboxylase beta chain, mitochondrial	72.8894	-0.261056	0.568443			0.615652	0.402293		1.01081	0.0029295
comp1180_c0_seq1	Q9GKT2	Uncharacterized protein C5orf4 homolog	215.93	0.269579	0.570474			0.512537	0.402293		0.650285	0.0348053
comp25046_c0_seq1	P14543	Nidogen-1	9.60398	-0.425193	0.570576			0.261712	1		1.43585	0.00881728
comp12877_c0_seq1	Q5H9U9	Probable ATP-dependent RNA helicase DDX60-like	42.0018	0.257371	0.570639			-0.575929	0.402293		-0.562945	0.0412843
comp6005_c0_seq1	Q9BXJ9	N-alpha-acetyltransferase 15, NatA auxiliary subunit	193.2	0.151408	0.570817			0.209697	0.442537		0.392187	0.0218923
comp704_c0_seq1	B0VYY5	Cytochrome c oxidase subunit 5A, mitochondrial	323.352	-0.303508	0.571258			0.428584	0.437588		0.878625	0.0165311
comp8864_c0_seq1	Q4R6T3	Translation initiation factor eIF-2B subunit gamma	38.6796	0.313162	0.571529			0.324737	0.570609		0.712204	0.04299
comp12117_c0_seq1	Q9HBR0	Putative sodium-coupled neutral amino acid transporter 10	108.751	0.225906	0.571682			0.114328	0.809951		0.545628	0.0314538
comp13461_c0_seq1	Q9CYC6	m7GpppN-mRNA hydrolase	88.7627	0.229794	0.572609			0.564949	0.395722		0.555257	0.0328149
comp3192_c0_seq1	Q61554	Fibrillin-1	82.9962	0.518048	0.572769			0.253919	0.814478		-1.92533	0.00902416
comp2520_c0_seq1	P18503	Short-chain collagen C4	133.769	0.495978	0.573172			0.67362	0.448157		2.22798	0.00203179
comp11690_c0_seq1	I1GDU1	Uncharacterized protein	15.9519	-0.333907	0.573672			0.738606	1		0.958665	0.0181126
comp12299_c0_seq1	Q5RC70	DnaJ homolog subfamily C member 11	52.4584	0.2012	0.573939			0.424682	0.402293		0.506985	0.0241477
comp7670_c0_seq1	Q58A42	Protein DD3-3	66.6886	0.354967	0.574198			1.22039	0.0851975		1.12965	0.0116808
comp1087_c0_seq1	O73874	Ephrin-B2a	408.613	0.24779	0.57425			0.279049	0.53748		0.572859	0.0435274
comp7263_c0_seq1	Q66JZ4	Uncharacterized protein C3orf23 homolog	80.8244	0.224705	0.574647			0.326186	0.432706		0.618024	0.0183499
comp15747_c0_seq1	Q5U211	Sorting nexin-3	38.2909	0.315058	0.575895			1.51412	0.0009326		1.76469	6.80676e-06
comp10809_c0_seq1	A9ULG4	Ancient ubiquitous protein 1	114.195	0.18894	0.575958			0.440088	0.402293		0.454757	0.0331821
comp90803_c0_seq1	Q7SC45	Protein btn-1	2.36526	0.524588	0.575958			0.805027	1		1.408	0.0347639
comp5265_c0_seq1	P43138	DNA-(apurinic or apyrimidinic site) lyase	112.353	-0.193013	0.576379			0.346204	0.402293		0.53406	0.0185924
comp7904_c0_seq1	P18168	Protein serrate	32.6715	-0.337163	0.576379			-0.929099	0.298797		-0.951711	0.0179108
comp5975_c0_seq1	Q9UNK0	Syntaxin-8	70.8183	0.197473	0.576387			0.115686	0.779391		0.506061	0.0230085
comp2884_c0_seq1	Q5NVI6	Pituitary tumor-transforming gene 1 protein-interacting protein	164.311	0.343033	0.578149			0.333704	0.605665		0.882347	0.0306864
comp34153_c0_seq1	Q8JI10	Diencephalon/mesencephalon homeobox protein 1-A	17.6326	0.539147	0.578995			0.612846	1		1.83218	0.0200947
comp1097_c0_seq1	P41753	Heat shock 70 kDa protein	501.273	-0.480729	0.579295			-0.699201	0.431507		-1.31593	0.032868
comp8685_c0_seq1	P67963	Casein kinase I isoform alpha	96.9855	0.241988	0.579472			0.643734	0.354039		0.658848	0.0214672
comp8381_c0_seq1	Q9W2U4	Serine/threonine-protein phosphatase 4 regulatory subunit 2	81.9733	0.24564	0.579558			0.417442	0.408647		0.732489	0.0139809
comp8447_c0_seq1	Q2KID0	Exosome complex component RRP4	80.181	0.222303	0.58023			0.211256	0.619332		0.534633	0.0342532
comp27971_c0_seq1	A7S6R6	Predicted protein	17.1466	-0.29641	0.580651			0.508049	1		0.696179	0.0422516
comp23222_c0_seq1	A7RJ75	Predicted protein	14.7421	-0.309633	0.581053			0.62314	1		0.842169	0.0233364
comp15343_c0_seq1	Q91W36	Ubiquitin carboxyl-terminal hydrolase 3	69.7746	0.236721	0.581314			0.432714	0.402293		0.589663	0.0306367
comp20_c0_seq1	A5PK63	40S ribosomal protein S17	1535.24	-0.324901	0.581314			0.540368	0.409421		0.76662	0.0463745
comp34815_c0_seq1	Q6P6Q6	mTERF domain-containing protein 1, mitochondrial	18.8181	0.288485	0.581314			0.867015	1		0.688651	0.0363196
comp5015_c0_seq1	Q80Y75	DnaJ homolog subfamily B member 13	143.308	0.225513	0.581469			0.385903	0.408647		0.607784	0.0226694
comp2496_c0_seq1	A7SKZ4	Predicted protein	84.3364	0.51605	0.581701			-0.0275212	0.983076		1.54141	0.0283498
comp2586_c0_seq1	E9Q555	E3 ubiquitin-protein ligase RNF213	768.968	0.295228	0.582461			-0.670159	0.402293		-1.0075	0.00855077
comp4012_c0_seq1	Q9UM54	Unconventional myosin-VI	330.764	0.279535	0.582888			0.242032	0.657089		0.693371	0.0359132
comp1693_c0_seq1	Q9Y3Y2	Chromatin target of PRMT1 protein	244.759	0.243876	0.583354			0.394521	0.414751		0.686331	0.0199999
comp233_c0_seq1	Q02543	60S ribosomal protein L18a	662.527	-0.278384	0.583773			0.639252	0.402293		0.880917	0.0124419
comp10097_c0_seq1	A0MP03	Unconventional myosin-Ic-A	56.5561	0.228363	0.584167			0.400741	0.406551		0.518828	0.0455673
comp10402_c0_seq1	O96019	Actin-like protein 6A	73.6741	0.206992	0.584247			0.383989	0.402293		0.519161	0.0294637
comp2385_c0_seq1	Q9Z2Z6	Mitochondrial carnitine/acylcarnitine carrier protein	180.016	0.350652	0.585038			0.66763	0.402293		1.39949	0.00365957
comp26186_c0_seq1	Q25677	Pod-EPPT protein	14.1354	-0.382884	0.58522			1.31671	1		1.40897	0.00743314
comp13196_c0_seq1	C3YG94	Putative uncharacterized protein	31.6721	0.401384	0.585332			-0.149705	0.869636		-1.05698	0.0317147
comp436_c0_seq1	Q49AN0	Cryptochrome-2	412.56	0.299632	0.585332			1.19941	0.0229439		1.39029	0.000747314
comp12728_c0_seq1	Q9CZV8	F-box/LRR-repeat protein 20	35.8233	-0.233219	0.586274			0.303419	0.492151		0.532772	0.0462165
comp1426_c0_seq1	Q9HC24	Protein lifeguard 4	290.789	-0.194582	0.587064			0.309062	0.418081		0.46756	0.0403336
comp6031_c0_seq1	Q14677	Clathrin interactor 1	154.445	0.283372	0.587064			0.449909	0.418081		0.676738	0.0437516
comp25401_c0_seq1	Q6NVC5	Mitochondrial Rho GTPase 1-A	26.0272	0.281372	0.587106			0.494825	0.408215		0.851831	0.0134589
comp1862_c0_seq1	Q98TY9	RAC-alpha serine/threonine-protein kinase	362.705	0.188056	0.587354			0.388439	0.402293		0.497059	0.0263514
comp29251_c0_seq1	Q5T655	Coiled-coil domain-containing protein 147	33.3604	-0.485108	0.587444			-0.732655	0.425868		-1.37536	0.0324029
comp9104_c0_seq1	Q63HN8	E3 ubiquitin-protein ligase RNF213	24.0044	0.402159	0.587898			-0.590362	0.43211		-1.13676	0.0230227
comp6690_c0_seq1	Q8R5F3	O-acetyl-ADP-ribose deacetylase C6orf130 homolog	54.6367	-0.249158	0.588555			0.256463	0.600665		0.82192	0.00965206
comp2651_c0_seq1	Q568Z6	IST1 homolog	97.4722	-0.234249	0.588735			0.243936	0.591999		0.718087	0.0139567
comp3496_c0_seq1	P78314	SH3 domain-binding protein 2	178.063	0.216896	0.589571			0.63033	0.285457		0.923529	0.00168562
comp30011_c0_seq1	Q9SE95	FH protein interacting protein FIP2	4.20229	-0.472142	0.590611			-0.740081	1		-1.2256	0.0423522
comp14985_c0_seq1	Q8TD22	Sideroflexin-5	40.273	0.276825	0.590686			0.364095	0.48474		0.769209	0.0211068
comp16252_c0_seq1	Q32LQ4	Betaine--homocysteine S-methyltransferase 1	20.864	-0.518872	0.590962			1.12687	0.402293		2.203	0.00709536
comp22841_c0_seq1	Q6UWP7	Lysocardiolipin acyltransferase 1	31.6222	0.234429	0.591711			0.339799	0.441975		0.555235	0.0375729
comp7087_c0_seq1	Q6NU27	Eukaryotic translation initiation factor 4E type 3-B	117.564	0.21768	0.592275			0.442723	0.402293		0.567669	0.0288835
comp264_c0_seq1	Q91827	Apoptosis regulator R1	1701.24	-0.141662	0.593435			0.221814	0.424839		0.556461	0.00367213
comp317_c0_seq1	P10160	Eukaryotic translation initiation factor 5A-1	1047	-0.243556	0.593939			0.285002	0.539784		0.580248	0.047125
comp1820_c0_seq1	P26182	Actin	125.855	-0.473149	0.594241			-0.652466	0.462924		-1.31178	0.0376546
comp9976_c0_seq1	Q4V7P7	Sorting nexin-30	83.1056	0.206306	0.594241			0.125507	0.779975		0.482268	0.0438307
comp4813_c0_seq1	O14490	Disks large-associated protein 1	97.6173	0.250882	0.594412			0.291773	0.543092		0.600734	0.0438167
comp2456_c0_seq1	Q90WA0	Protease inhibitor textilinin-2	119.425	0.4038	0.595295			1.57427	0.0393921		0.918585	0.0702602
comp6426_c0_seq1	P13216	Adrenodoxin, mitochondrial	71.6206	0.25794	0.595459			0.529853	0.402293		0.676633	0.0298575
comp3422_c0_seq1	Q2KHS5	2-acylglycerol O-acyltransferase 2-A	127.78	-0.306394	0.596171			-0.584877	0.402293		-0.847045	0.0258956
comp7580_c0_seq1	A2VE55	UDP-N-acetylglucosamine/UDP-glucose/GDP-mannose transporter	61.7331	-0.304417	0.596653			0.548356	0.408215		0.753149	0.0427535
comp999_c0_seq1	A7S4N4	Probable serine incorporator	359.074	0.170817	0.596653			0.282149	0.415145		0.462119	0.0257364
comp13119_c0_seq1	Q9D845	Testis-expressed sequence 9 protein	50.7482	-0.211431	0.596781			0.3205	0.441975		0.777989	0.00563153
comp4047_c0_seq1	Q8IUR6	CREB3 regulatory factor	182.515	0.393582	0.596899			0.543717	0.467184		1.14206	0.0248123
comp3553_c0_seq1	P62046	Leucine-rich repeat and calponin homology domain-containing protein 1	289.663	0.15487	0.596924			0.283547	0.404781		0.391217	0.034214
comp19177_c0_seq1	O95671	N-acetylserotonin O-methyltransferase-like protein	39.4193	-0.252198	0.597323			0.326012	0.507789		0.736594	0.0187181
comp292_c0_seq1	Q2TBQ5	60S ribosomal protein L7a	734.387	-0.185077	0.597609			0.561002	0.270051		0.925213	0.000217085
comp1052_c0_seq1	A7RMY8	Predicted protein	473.641	0.264029	0.597757			0.470472	0.408647		0.653936	0.042526
comp1114_c0_seq1	Q8LGG8	Universal stress protein A-like protein	263.974	-0.193409	0.597757			0.531285	0.371599		0.866693	0.00124326
comp13718_c0_seq1	Q5R761	U4/U6.U5 tri-snRNP-associated protein 2	27.2435	0.281155	0.597757			0.546367	0.402293		0.710048	0.0344864
comp2649_c0_seq1	O75976	Carboxypeptidase D	130.232	0.244611	0.597757			0.483711	0.402293		0.795472	0.0119635
comp1039_c0_seq1	A7SRW9	Predicted protein	44.497	-0.402336	0.598285			-0.325507	0.700321		1.35089	0.0128075
comp1857_c0_seq1	A8Y5T1	Uncharacterized protein C1orf194 homolog	115.11	0.266285	0.600209			0.576412	0.402293		0.872042	0.0122557
comp17166_c0_seq1	A7SBF0	Integrator complex subunit 9 homolog	47.128	0.230092	0.600358			0.405951	0.408647		0.658147	0.0197684
comp24641_c0_seq1	Q6IWZ0	L-amino-acid oxidase	18.8011	0.486789	0.600358			0.795066	1		2.29002	0.00294272
comp1552_c0_seq1	B5X4E0	Calumenin-B	234.682	0.464291	0.600873			0.221044	0.833646		1.62257	0.0147608
comp535_c0_seq1	O97125	Heat shock protein 68	232.911	0.42751	0.601395			-1.27829	0.279244		-1.74053	0.00577
comp3284_c0_seq1	P77475	Fructose-1-phosphate phosphatase YqaB	142.473	0.312401	0.602049			0.620391	0.402293		1.32344	0.00304746
comp7740_c0_seq1	Q8K4R9	Disks large-associated protein 5	135.022	0.255818	0.60246			0.563346	0.402293		0.636942	0.0425298
comp11617_c0_seq1	Q4QR85	Methylosome protein 50	63.1688	0.209385	0.602527			0.53446	0.402293		0.74338	0.0073893
comp2251_c0_seq1	Q03684	Luminal-binding protein 4	496.362	-0.452255	0.602554			-0.796544	0.408647		-1.38712	0.0255384
comp6678_c0_seq1	Q8BVG4	Dipeptidyl peptidase 9	153.351	0.230409	0.605008			0.260206	0.569909		0.68312	0.0194798
comp1206_c0_seq1	A8MWY0	UPF0577 protein KIAA1324-like	876.37	0.140461	0.60525			0.308885	0.402293		0.344524	0.0439893
comp14826_c0_seq1	P52483	Ubiquitin-conjugating enzyme E2 E3	22.6992	0.382991	0.605333			0.610138	0.425868		1.1459	0.0221593
comp515_c0_seq1	B5DF27	Lysyl oxidase homolog 2	546.784	0.260937	0.605607			0.875604	0.175176		0.713561	0.0302926
comp527_c0_seq1	P63696	Uncharacterized transporter Mb0941	485.904	-0.342535	0.605832			0.309651	0.661356		1.10687	0.0161632
comp143_c0_seq1	P19615	Major yolk protein	2287.14	-0.209073	0.606057			-0.954914	0.00721983		-0.724514	0.0100006
comp3276_c0_seq1	Q9D8Y8	Inhibitor of growth protein 5	55.0425	-0.363521	0.606057			0.545536	0.444771		1.02152	0.0304018
comp8420_c0_seq1	O18883	Thioredoxin domain-containing protein 9	74.6733	0.256806	0.606057			0.49509	0.402293		0.700858	0.0287762
comp903_c0_seq1	Q28BT4	Calumenin	554.8	0.254081	0.6063			0.524767	0.402293		0.717105	0.0263367
comp8687_c0_seq1	Q5HZM1	Probable RNA-binding protein EIF1AD	65.0121	0.242172	0.606639			0.462005	0.402503		0.763626	0.0149889
comp28590_c0_seq1	Q28062	Brevican core protein	41.6013	-0.287233	0.606929			0.367883	0.521491		0.877598	0.0184546
comp3812_c0_seq1	P42620	Uncharacterized protein yqjG	211.024	-0.212322	0.607289			0.603405	0.361144		0.728674	0.0104422
comp28551_c0_seq1	A7SSV7	Predicted protein	24.3103	-0.263679	0.607751			0.456979	0.414978		0.653805	0.0440637
comp18472_c0_seq1	P34205	Deoxyribodipyrimidine photo-lyase	21.0824	0.378056	0.607831			1.69137	0.0130653		2.26283	2.22651e-05
comp11579_c0_seq1	P08836	Farnesyl pyrophosphate synthase	61.016	0.281284	0.607979			0.592701	0.402293		0.779092	0.0285047
comp12856_c0_seq1	Q8BTU1	UPF0468 protein C16orf80 homolog	29.585	-0.451111	0.608635			-0.737409	0.421884		-1.46287	0.0218562
comp17485_c0_seq1	Q9DAG5	Uncharacterized protein C2orf61 homolog	25.6932	0.331282	0.609095			0.895715	0.395722		0.894725	0.0342532
comp3930_c0_seq1	P10731	Peptidyl-glycine alpha-amidating monooxygenase	164.55	0.181826	0.609252			0.380067	0.402293		0.517563	0.023685
comp16687_c0_seq1	Q96NB2	Sideroflexin-2	41.0035	0.249023	0.60995			0.351128	0.478329		0.803086	0.0133773
comp15551_c0_seq1	Q39758	Actin	9.01764	-0.470318	0.610346			-0.590801	1		-1.32035	0.0467415
comp8100_c0_seq1	B2DCR8	SE-cephalotoxin	209.164	0.293228	0.610346			0.290034	0.633421		0.891947	0.0205101
comp6499_c0_seq1	Q5ZL33	Serine-threonine kinase receptor-associated protein	151.041	0.208799	0.611084			0.179046	0.690256		0.548552	0.0348918
comp12379_c0_seq1	Q1EHB4	Sodium-coupled monocarboxylate transporter 2	80.4528	-0.377095	0.611265			0.227928	0.792244		1.35206	0.0111733
comp649_c0_seq1	Q9NZF1	Placenta-specific gene 8 protein	659.575	0.0998068	0.611475			0.264915	0.402293		0.335637	0.011094
comp13846_c0_seq1	Q5U419	Major facilitator superfamily domain-containing protein 3	23.1361	-0.474138	0.611609			-0.444203	0.654607		1.53368	0.0260816
comp8661_c0_seq1	Q5RC74	Derlin-2	93.0256	0.224562	0.611969			0.563021	0.402293		0.831759	0.0073279
comp18410_c0_seq1	Q9VE46	High-affinity choline transporter 1	41.5625	-0.428501	0.612102			0.92149	0.402293		1.73877	0.00730549
comp22472_c0_seq1	A7RQ91	Predicted protein	61.5698	-0.2062	0.612223			0.22394	0.603373		0.562838	0.0292267
comp7549_c0_seq1	O43272	Proline dehydrogenase 1, mitochondrial	131.374	0.256335	0.612223			1.55501	2.51416e-05		1.39303	0.000142631
comp32_c0_seq1	P23358	60S ribosomal protein L12	2051.36	-0.253541	0.612889			0.567747	0.402293		0.743739	0.0246008
comp1887_c0_seq1	Q8C0E2	Vacuolar protein sorting-associated protein 26B	341.088	0.169639	0.613184			0.216301	0.527015		0.500395	0.0219
comp45806_c0_seq1	A3HZ40	Putative uncharacterized protein	18.8916	-0.436021	0.613832			1.69059	1		2.1814	0.00184687
comp4042_c0_seq1	Q13454	Tumor suppressor candidate 3	63.0075	0.296725	0.61482			0.627696	0.402293		0.856743	0.0270109
comp27139_c0_seq1	A7SFL7	Predicted protein	11.943	-0.349902	0.615032			0.926914	1		0.989633	0.0337815
comp22986_c0_seq1	P08123	Collagen alpha-2(I) chain	10.6396	-0.381047	0.615813			-0.978634	1		-1.0622	0.0324758
comp12110_c0_seq1	P36633	Amiloride-sensitive amine oxidase [copper-containing]	90.4521	-0.247159	0.615825			0.136957	0.815995		0.652935	0.0382183
comp4811_c0_seq1	Q9DCR2	AP-3 complex subunit sigma-1	104.293	0.232227	0.616917			0.620965	0.402293		0.753101	0.0157667
comp41306_c0_seq1	Q5SZK8	FRAS1-related extracellular matrix protein 2	7.07161	0.395036	0.617496			-0.609161	1		-1.13807	0.0257534
comp7402_c0_seq1	Q567I9	Cytochrome b5 domain-containing protein 1	37.6876	-0.292897	0.617539			0.508892	0.418081		0.922943	0.018986
comp26450_c0_seq1	A8E657	Alpha-aminoadipic semialdehyde synthase, mitochondrial	19.5597	-0.431892	0.617773			0.87645	1		1.89714	0.00535695
comp1982_c0_seq1	O48649	ADP-ribosylation factor 1	173.012	-0.415247	0.617945			-0.658233	0.43671		-1.29072	0.0271522
comp43276_c0_seq1	B3S397	Putative uncharacterized protein	3.90706	0.463642	0.618015			-0.742166	1		-1.31174	0.0434974
comp997_c0_seq1	Q6P2Z0	Basic leucine zipper and W2 domain-containing protein 1	337.143	-0.173497	0.618142			0.190255	0.60275		0.725629	0.00384781
comp5895_c0_seq1	Q29554	Trifunctional enzyme subunit alpha, mitochondrial	97.9712	0.206595	0.618441			0.61571	0.349387		0.918831	0.00238242
comp15242_c0_seq1	Q9UPQ3	Arf-GAP with GTPase, ANK repeat and PH domain-containing protein 1	25.207	0.250017	0.618492			0.625622	0.402293		0.64343	0.0399295
comp16600_c0_seq1	Q9TTW3	Tektin-1	38.7774	0.272098	0.619508			0.186354	0.769504		0.769293	0.0280127
comp2914_c0_seq1	Q9GRJ3	40S ribosomal protein S23	77.6783	-0.401691	0.619513			-0.738031	0.409171		-1.17473	0.0347296
comp22303_c0_seq1	Q61749	Translation initiation factor eIF-2B subunit delta	39.711	0.218885	0.619674			0.120749	0.818661		0.556126	0.03983
comp51323_c0_seq1	Q6NZS4	tRNA-splicing ligase RtcB homolog	13.8215	-0.447039	0.620421			-0.693224	1		-1.39784	0.0314439
comp8113_c0_seq1	Q9W770	Spondin-1	139.197	0.412323	0.620799			0.816641	0.402293		1.38535	0.0200182
comp6421_c0_seq1	Q9CZ04	COP9 signalosome complex subunit 7a	114.971	0.215735	0.621112			0.423232	0.404781		0.596919	0.0323396
comp7878_c0_seq1	Q99M51	Cytoplasmic protein NCK1	60.1287	0.207151	0.621248			0.324033	0.445968		0.55943	0.0333489
comp8429_c0_seq1	Q3ZCH9	Haloacid dehalogenase-like hydrolase domain-containing protein 2	41.2595	-0.263138	0.622427			0.376597	0.494089		0.993982	0.00831503
comp53469_c0_seq1	Q99PV0	Pre-mRNA-processing-splicing factor 8	7.43282	-0.456901	0.622822			-1.02546	1		-1.42748	0.0347695
comp7307_c0_seq1	Q78P75	Dynein light chain 2, cytoplasmic	17.6452	-0.445161	0.623127			-0.797688	1		-1.4606	0.02666
comp5146_c0_seq1	P46467	Vacuolar protein sorting-associated protein 4B	209.298	0.167185	0.624292			0.42551	0.402293		0.502055	0.0229477
comp863_c0_seq1	Q5R5F2	Coatomer subunit zeta-1	322.994	-0.238437	0.624614			0.473694	0.404781		0.888626	0.00947492
comp2327_c0_seq1	Q54XS1	Phenylalanine-4-hydroxylase	108.844	0.298199	0.624698			0.363609	0.559328		0.879379	0.0285471
comp2085_c0_seq1	Q7ZW47	Double-stranded RNA-binding protein Staufen homolog 2	606.397	-0.149647	0.625121			0.221288	0.476049		0.655634	0.00320766
comp7195_c0_seq1	A7RGE1	Predicted protein	139.25	-0.284712	0.625349			-0.667121	0.402293		-0.739228	0.0493379
comp16255_c0_seq1	P0AF48	UPF0047 protein yjbQ	17.6031	-0.329495	0.625747			0.683185	1		1.2809	0.00865099
comp3697_c0_seq1	P07949	Proto-oncogene tyrosine-protein kinase receptor Ret	622.159	0.365415	0.626831			-0.375615	0.634521		-1.01391	0.0446839
comp456_c0_seq1	Q6PBH5	NADH dehydrogenase [ubiquinone] 1 alpha subcomplex subunit 4	339.541	-0.317398	0.626831			0.652003	0.402293		0.984157	0.0250013
comp6286_c0_seq1	Q9QXV3	Inhibitor of growth protein 1	79.2282	-0.194553	0.627287			0.421964	0.402293		0.6175	0.0188239
comp10_c0_seq1	P42577	Soma ferritin	4959.01	-0.222053	0.627516			0.480157	0.402293		0.755845	0.0152808
comp5861_c0_seq1	A7SDW5	Eukaryotic translation initiation factor 3 subunit L	164.637	-0.161944	0.627516			0.332346	0.402293		0.543514	0.0147077
comp9102_c0_seq1	A7RN22	Predicted protein	116.755	0.333335	0.628207			-0.599575	0.414828		-1.00898	0.0284734
comp16987_c0_seq1	Q8JFW4	tRNA-specific adenosine deaminase-like protein 3	48.1456	0.211375	0.628943			0.409658	0.408647		0.713691	0.0137366
comp4950_c0_seq1	P27041	Activin receptor type-2B	137.959	0.212897	0.628987			0.136413	0.791907		0.653059	0.0226082
comp5093_c0_seq1	A7RHL2	Predicted protein	126.348	-0.184928	0.629013			0.264228	0.497745		0.556742	0.0241829
comp8859_c0_seq1	Q9D8B6	Protein FAM210B	44.7671	-0.299789	0.629353			0.557476	0.413373		1.04322	0.0149543
comp3007_c0_seq1	B4LZT9	Protein hedgehog	220.135	0.323113	0.629443			0.277227	0.706188		0.872797	0.0475986
comp275_c0_seq1	Q5ZLC5	ATP synthase subunit beta, mitochondrial	583.812	-0.152603	0.629515			0.323014	0.402293		0.629855	0.00545318
comp7805_c0_seq1	Q58A42	Protein DD3-3	136.154	-0.439365	0.629515			0.952315	0.402293		2.40899	0.00145014
comp2205_c0_seq1	Q63570	26S protease regulatory subunit 6B	97.4169	0.230951	0.63077			0.469728	0.404034		0.807346	0.0133357
comp12857_c0_seq1	Q9UBU6	Protein FAM8A1	22.3152	0.265901	0.630935			0.505648	0.409376		0.682645	0.0478893
comp741_c0_seq1	O93477	Adenosylhomocysteinase B	352.562	-0.151813	0.630935			0.269585	0.421751		0.637123	0.00489082
comp6908_c0_seq1	B3EX35	Katanin p60 ATPase-containing subunit A-like 1	124.547	0.17592	0.631195			0.298195	0.431686		0.560979	0.0187325
comp19415_c0_seq1	Q9NWZ8	Gem-associated protein 8	24.0261	0.224524	0.631209			0.386966	0.424556		0.580169	0.0416652
comp158_c0_seq1	Q8ISP0	40S ribosomal protein S18	718.545	-0.224951	0.631478			0.575963	0.402293		0.922819	0.00614545
comp2231_c0_seq1	Q96I99	Succinyl-CoA ligase [GDP-forming] subunit beta, mitochondrial	240.665	0.193684	0.631649			0.428623	0.402293		0.812886	0.00510799
comp30825_c0_seq1	Q6DJK9	Coiled-coil domain-containing protein 130	22.4963	0.22944	0.631883			0.398731	0.423182		0.614851	0.0359892
comp1625_c0_seq1	Q8BKU8	Transmembrane protein 87B	367.111	0.182119	0.632047			0.106167	0.814307		0.507478	0.0362066
comp2021_c0_seq1	P54725	UV excision repair protein RAD23 homolog A	283.079	-0.144863	0.632047			0.451087	0.345245		0.636364	0.00350211
comp8389_c0_seq1	Q568D2	Uncharacterized protein C15orf26 homolog	67.0391	0.29193	0.632129			0.452871	0.464476		1.2756	0.00444476
comp64942_c0_seq1	P40825	Alanine--tRNA ligase, mitochondrial	4.15022	-0.459344	0.632686			-0.799924	1		-1.74319	0.0213356
comp4144_c0_seq1	Q62725	Nuclear transcription factor Y subunit gamma	226.365	-0.144488	0.632876			0.34217	0.402293		0.436779	0.0247445
comp1621_c0_seq1	Q02427	RNA-binding protein 1	167.454	0.258378	0.632938			0.471991	0.415145		0.88026	0.0165089
comp3139_c0_seq1	Q9Y4W6	AFG3-like protein 2	254.137	-0.172758	0.633139			0.36544	0.402293		0.7167	0.00560063
comp6131_c0_seq1	Q6INX3	Malectin-A	62.6114	-0.252406	0.6333			0.218946	0.711167		0.805434	0.0211656
comp19383_c0_seq1	Q6NUT3	Major facilitator superfamily domain-containing protein 12	43.426	-0.305719	0.633349			0.484774	0.460495		1.35141	0.00448072
comp3732_c0_seq1	O73930	Pterin-4-alpha-carbinolamine dehydratase	63.1009	-0.316507	0.633657			0.537155	0.432462		0.904832	0.0390313
comp379_c0_seq1	Q08937	29 kDa ribonucleoprotein B, chloroplastic	700.596	0.194999	0.633657			0.245772	0.557604		0.588473	0.0270002
comp14334_c0_seq1	P70032	Serine/threonine-protein kinase PLK1	96.0869	0.270646	0.633768			0.744212	0.402293		0.935412	0.0159077
comp3745_c0_seq1	A7RGP9	Predicted protein	145.106	0.21169	0.634082			0.393175	0.414828		0.70018	0.0178929
comp7734_c0_seq1	Q14728	Major facilitator superfamily domain-containing protein 10	96.394	0.319665	0.634586			0.842042	0.402293		1.28594	0.00844062
comp3359_c0_seq1	Q9W7L4	L-lactate dehydrogenase B chain	213.967	-0.263459	0.634795			0.685723	0.402293		1.15069	0.00485706
comp7286_c0_seq1	Q5ZK10	NSFL1 cofactor p47	105.863	-0.157738	0.635108			0.313065	0.408647		0.547243	0.0135219
comp8589_c0_seq1	O14508	Suppressor of cytokine signaling 2	48.4893	0.366385	0.635108			0.591395	0.447475		1.06485	0.0407331
comp17237_c0_seq1	Q6XPZ3	Group XV phospholipase A2	39.0294	0.24197	0.635737			0.608697	0.402293		0.981351	0.00643671
comp28517_c0_seq1	Q13485	Mothers against decapentaplegic homolog 4	10.9824	-0.405997	0.635985			0.319294	1		1.25306	0.0352174
comp5545_c0_seq1	B3S067	Expressed protein	111.518	0.187141	0.636186			-0.420311	0.402293		-0.530209	0.0327829
comp3566_c0_seq1	Q8BTK5	SET and MYND domain-containing protein 4	282.811	0.305454	0.637373			0.220169	0.768028		1.11698	0.0137059
comp4581_c0_seq1	Q7ZV80	Survival of motor neuron-related-splicing factor 30	121.159	0.234204	0.637396			0.268995	0.604611		0.626424	0.0475685
comp6997_c0_seq1	Q4R8V8	Coiled-coil domain-containing protein 37	88.7263	0.245037	0.637945			0.560692	0.402293		0.918024	0.0107413
comp20165_c0_seq1	Q3SZK1	Angio-associated migratory cell protein	47.9246	-0.188695	0.638105			0.501593	0.402293		0.527752	0.0369452
comp49427_c0_seq1	Q5DU37	Zinc finger FYVE domain-containing protein 26	13.8971	-0.262056	0.638179			-0.123599	1		-0.76604	0.0279331
comp4510_c0_seq1	Q0VFM0	Zinc finger protein-like 1	114.744	0.186265	0.638263			0.440487	0.402293		0.545314	0.030657
comp3938_c0_seq1	Q7ZUW2	Hypoxia up-regulated protein 1	354.508	0.341971	0.638747			0.563245	0.443269		1.00215	0.0401763
comp1903_c0_seq1	A7RFV5	Predicted protein	143.954	-0.36518	0.638794			0.626847	0.43211		1.80923	0.00293552
comp16016_c0_seq1	Q5PPS7	Transmembrane protein 53-A	28.5876	0.253832	0.639826			0.493246	0.411113		0.826121	0.0195043
comp8398_c0_seq1	Q7SXF6	Cysteine-rich with EGF-like domain protein 2	108.558	0.288136	0.64033			0.726035	0.402293		1.00373	0.0171109
comp168_c0_seq1	P23438	Translocon-associated protein subunit beta	286.12	-0.212752	0.64071			0.382911	0.423182		0.679876	0.0231832
comp18734_c0_seq1	A2BHJ4	CCR4-NOT transcription complex subunit 6-like	26.911	0.22093	0.640747			0.3749	0.437987		0.622368	0.0335053
comp3782_c0_seq1	Q2M2T6	Protein Asterix	75.3744	-0.293154	0.640858			0.865377	0.397594		1.12326	0.0112821
comp4804_c0_seq1	P67963	Casein kinase I isoform alpha	153.215	-0.159706	0.640906			0.308093	0.412891		0.553984	0.0151378
comp9870_c0_seq1	Q9CXE2	B-cell CLL/lymphoma 7 protein family member A	55.7532	0.222467	0.641882			0.295217	0.544845		0.647839	0.0322602
comp1890_c0_seq1	P80317	T-complex protein 1 subunit zeta	260.232	0.175941	0.643295			0.165747	0.690338		0.582566	0.0192931
comp6797_c0_seq1	A7SE95	Predicted protein	59.5743	-0.253214	0.643866			0.60404	0.402293		1.03709	0.00774896
comp3618_c0_seq1	P51990	Heterogeneous nuclear ribonucleoprotein A2 homolog 2	94.663	-0.269337	0.644826			0.446691	0.449527		1.01117	0.012501
comp9070_c0_seq1	P28287	Tubulin alpha chain	39.9625	-0.402764	0.645191			-0.677043	0.441975		-1.20346	0.048525
comp11211_c0_seq1	Q9JLL0	Cysteine-rich motor neuron 1 protein	36.2638	-0.241993	0.645997			-0.203561	0.723404		-0.701051	0.0353197
comp5716_c0_seq1	P07560	Ras-related protein SEC4	95.8907	0.221972	0.646229			0.406535	0.423182		0.682912	0.0282969
comp12225_c0_seq1	Q61035	Histidine--tRNA ligase, cytoplasmic	60.8574	0.204187	0.646457			0.480615	0.402293		0.747528	0.012268
comp6278_c0_seq1	Q32KV4	Cytoplasmic dynein 2 light intermediate chain 1	103.801	-0.167158	0.64652			0.633857	0.186191		0.846301	0.00142502
comp20868_c0_seq1	C3Y4B5	Putative uncharacterized protein	29.1872	-0.210051	0.647224			0.726813	0.283598		0.685537	0.0222134
comp5863_c0_seq1	O43390	Heterogeneous nuclear ribonucleoprotein R	188.225	-0.156271	0.647345			0.330401	0.40576		0.590249	0.0108952
comp8660_c0_seq1	Q6PC30	COP9 signalosome complex subunit 5	43.5498	0.266962	0.647784			0.634501	0.402293		0.929691	0.0176022
comp4838_c0_seq1	Q4U1U2	Transcription factor MafA	102.659	-0.282222	0.647821			0.475906	0.446275		0.974448	0.0195095
comp19790_c0_seq1	Q25338	Delta-latroinsectotoxin-Lt1a	23.2925	-0.311011	0.64809			0.178945	0.828502		1.18873	0.0120679
comp3383_c0_seq1	Q99MZ8	LIM and SH3 domain protein 1	128.809	0.165164	0.648793			0.27971	0.446383		0.557716	0.01811
comp14713_c0_seq1	P22897	Macrophage mannose receptor 1	39.039	0.316801	0.649346			-0.561039	0.427202		-1.05562	0.0230392
comp3603_c0_seq1	Q96J01	THO complex subunit 3	202.549	0.190272	0.649425			0.365323	0.415145		0.686586	0.0145739
comp7333_c0_seq1	Q9CR60	Vesicle transport protein GOT1B	32.308	-0.293446	0.650213			0.514682	0.439177		0.918493	0.0305565
comp2731_c0_seq1	Q63569	26S protease regulatory subunit 6A	230.979	0.124492	0.651149			0.11199	0.713238		0.445357	0.0138285
comp5412_c0_seq1	A7T023	Predicted protein	160.901	0.132629	0.651149			0.506224	0.176407		0.43596	0.020556
comp28866_c0_seq1	Q07553	Guanylate cyclase 32E	21.8569	0.280578	0.651187			0.000186356	0.999693		-0.833678	0.0337345
comp16692_c0_seq1	O75445	Usherin	58.1186	0.316175	0.651449			-0.144521	0.866957		-0.918833	0.0447271
comp13420_c0_seq1	O95202	LETM1 and EF-hand domain-containing protein 1, mitochondrial	76.2524	0.18729	0.651475			0.294954	0.47948		0.537978	0.0375607
comp38214_c0_seq1	H3JIQ8	Uncharacterized protein	5.38336	-0.429662	0.65149			0.822146	1		1.41903	0.0418459
comp21838_c0_seq1	Q71H73	Histone H3.3	14.2632	-0.416475	0.651586			-0.836217	1		-1.34739	0.0416734
comp20531_c0_seq1	P31423	Metabotropic glutamate receptor 4	38.7444	-0.208177	0.651898			-0.318578	0.482034		-0.746225	0.0136267
comp5562_c0_seq1	Q4KMZ8	Sodium/potassium-transporting ATPase subunit beta-1-interacting protein 1	80.358	0.267484	0.652212			0.488133	0.425868		1.05358	0.0105919
comp7130_c0_seq1	Q9NWH7	Spermatogenesis-associated protein 6	76.8867	0.201796	0.6525			0.61934	0.395722		0.760898	0.0120229
comp418_c0_seq1	Q6TAW2	Stress-associated endoplasmic reticulum protein 2	481.807	0.301388	0.652942			0.615388	0.408647		0.90743	0.0400577
comp4476_c0_seq1	Q923D5	WW domain-binding protein 11	94.8103	0.183621	0.652971			0.369218	0.411767		0.5777	0.0263142
comp1165_c0_seq1	Q6MZM0	Hephaestin-like protein 1	447.294	0.180295	0.653024			-0.738997	0.113772		-0.534797	0.0357926
comp10997_c0_seq1	Q6AYY8	Acetyl-coenzyme A transporter 1	74.46	0.291968	0.653128			0.418143	0.524435		0.901153	0.0341502
comp5534_c0_seq1	Q5ZL16	WD repeat domain phosphoinositide-interacting protein 3	150.054	-0.158164	0.653128			0.256362	0.473078		0.593088	0.012072
comp1338_c0_seq1	Q6DE40	Glycoprotein endo-alpha-1,2-mannosidase	424.517	0.201118	0.653266			0.307986	0.49473		0.714029	0.0170178
comp16924_c0_seq1	Q92499	ATP-dependent RNA helicase DDX1	41.7809	-0.177758	0.653786			0.403157	0.402293		0.569764	0.0237492
comp33144_c0_seq1	Q5SZK8	FRAS1-related extracellular matrix protein 2	11.6703	-0.342206	0.653786			-0.691174	1		-1.36239	0.0113555
comp5842_c0_seq1	P62257	Ubiquitin-conjugating enzyme E2 H	152.816	0.173561	0.653929			0.478287	0.402293		0.558737	0.0248123
comp38004_c0_seq1	Q9C056	Homeobox protein Nkx-6.2	9.67588	-0.336478	0.654037			1.10825	1		1.64755	0.00443033
comp33495_c0_seq1	Q9NP86	Calcium-binding protein 5	24.1039	0.34034	0.654219			0.13366	0.889067		0.985918	0.0474035
comp2866_c0_seq1	Q9I8C7	Neuronal acetylcholine receptor subunit alpha-10	228.284	0.230498	0.655278			0.190242	0.743315		0.692201	0.0370049
comp5820_c0_seq1	Q01887	Tyrosine-protein kinase RYK	175.368	0.226962	0.655278			0.355869	0.486431		0.803533	0.0179167
comp7236_c0_seq1	Q8VBT9	Tether containing UBX domain for GLUT4	128.252	0.227966	0.655347			0.282505	0.593388		0.642865	0.0476458
comp36076_c0_seq1	Q9EP71	Ankycorbin	30.7997	0.245638	0.655975			0.592949	0.402293		0.792191	0.0255312
comp1686_c0_seq1	P55145	Mesencephalic astrocyte-derived neurotrophic factor	166.323	0.331081	0.656499			0.724949	0.402293		1.30457	0.0136497
comp16636_c0_seq1	Q6AYK2	Bifunctional arginine demethylase and lysyl-hydroxylase JMJD6	37.7908	-0.202524	0.657317			0.537347	0.402293		0.798878	0.0102663
comp18766_c0_seq1	Q6ZW61	Bardet-Biedl syndrome 12 protein	24.2803	0.378499	0.657415			-1.14846	0.40096		-1.52351	0.0138138
comp29476_c0_seq1	Q5RBS1	NADH dehydrogenase [ubiquinone] 1 alpha subcomplex assembly factor 5	24.5447	-0.275512	0.657471			0.590753	0.408647		0.848054	0.0354781
comp9717_c0_seq1	P55023	Tyrosinase	62.088	0.392468	0.657805			1.57587	0.133093		1.82322	0.00801436
comp17106_c0_seq1	Q5VZQ5	Putative uncharacterized protein C10orf122	8.96866	-0.363739	0.657836			0.618139	1		1.42253	0.0155261
comp27930_c0_seq1	O35231	Kinesin-like protein KIFC3	25.9125	0.248999	0.657933			0.397962	0.485075		0.930133	0.0133213
comp53293_c0_seq1	O43246	Cationic amino acid transporter 4	6.46326	-0.333957	0.658295			0.73032	1		1.14043	0.0264134
comp3026_c0_seq1	Q9D8W5	26S proteasome non-ATPase regulatory subunit 12	217.197	0.171025	0.658368			0.425085	0.402293		0.815169	0.00344545
comp4006_c0_seq1	O88450	Deformed epidermal autoregulatory factor 1 homolog	185.082	-0.177681	0.658452			0.193369	0.651465		0.608039	0.0205174
comp996_c0_seq1	Q66I12	Coiled-coil domain-containing protein 47	362.056	0.133439	0.658595			0.278069	0.408716		0.384374	0.0424297
comp315_c0_seq1	Q95WA0	60S ribosomal protein L26	441.535	-0.248704	0.658746			0.519683	0.408647		0.870641	0.0207481
comp4822_c0_seq1	Q5RA07	Guanine nucleotide-binding protein-like 1	142.878	-0.173391	0.659456			0.262773	0.510693		0.595213	0.0202027
comp28865_c0_seq1	Q7Z020	Transient receptor potential cation channel subfamily A member 1	11.7324	0.380099	0.660847			0.659839	1		1.43481	0.0191215
comp17158_c0_seq1	Q6UX73	UPF0764 protein C16orf89	61.967	0.277655	0.661266			0.576885	0.409421		1.03294	0.0164255
comp15474_c0_seq1	P51957	Serine/threonine-protein kinase Nek4	51.9996	-0.195068	0.66198			0.437489	0.404034		0.711275	0.0159385
comp3651_c0_seq1	B5FYQ0	ADP-ribosylation factor-like protein 3	194.76	0.157458	0.662993			0.325977	0.411113		0.538989	0.0208868
comp685_c0_seq1	P05631	ATP synthase subunit gamma, mitochondrial	374.501	-0.187794	0.662993			0.4797	0.402293		0.774452	0.00949989
comp6035_c0_seq1	Q91WG5	5'-AMP-activated protein kinase subunit gamma-2	206.989	0.168558	0.663931			0.334097	0.417039		0.499196	0.040599
comp2148_c0_seq1	Q3ZCD7	Trans-2,3-enoyl-CoA reductase	185.824	0.257489	0.664022			0.392246	0.509661		0.851927	0.027981
comp10824_c0_seq1	Q9CXT6	Lysine-specific demethylase 8	82.4259	0.19762	0.664308			0.705182	0.286156		0.833645	0.00841152
comp11266_c0_seq1	O88794	Pyridoxine-5'-phosphate oxidase	27.5102	0.313949	0.664308			1.1285	0.283598		1.54283	0.00434841
comp2240_c0_seq1	Q15382	GTP-binding protein Rheb	229.29	-0.198498	0.664308			0.334681	0.466816		0.573804	0.047539
comp1099_c0_seq1	P51644	ADP-ribosylation factor 4	403.854	0.198928	0.664491			0.483838	0.402293		0.700824	0.0203501
comp2876_c0_seq1	Q6XLQ7	Calumenin	157.039	0.367091	0.664585			1.07817	0.402293		1.68873	0.00844062
comp12489_c0_seq1	Q7ZVA6	Eukaryotic initiation factor 4A-III	55.2342	-0.391889	0.664896			-0.776071	0.415145		-1.56142	0.0190544
comp5533_c0_seq1	Q3V2K1	Uncharacterized protein CXorf65 homolog	48.3131	-0.234943	0.665252			0.515404	0.408215		0.764298	0.0293611
comp1923_c0_seq1	Q0J4P2	Heat shock protein 81-1	662.637	-0.381801	0.665649			-0.770717	0.414188		-1.27844	0.0394511
comp16618_c0_seq1	Q8BP00	IQ calmodulin-binding motif-containing protein 1	44.6261	-0.170757	0.66621			0.405043	0.402293		0.508896	0.038298
comp55900_c0_seq1	Q5XI67	F-box only protein 30	7.74543	-0.339925	0.666855			0.914178	1		1.07083	0.0432168
comp27635_c0_seq1	Q8CG09	Multidrug resistance-associated protein 1	25.4021	-0.279121	0.667386			-0.804686	0.402293		-0.868063	0.0353711
comp13903_c0_seq1	O75445	Usherin	48.9736	0.283096	0.667697			-0.160538	0.834992		-0.901629	0.0348053
comp25086_c0_seq1	Q172Y1	Mediator of RNA polymerase II transcription subunit 30	11.1848	0.275914	0.667912			0.754246	1		0.907861	0.0268957
comp6596_c0_seq1	Q923Q2	StAR-related lipid transfer protein 13	173.355	0.170851	0.668294			0.231143	0.570217		0.54964	0.0295706
comp30736_c0_seq1	Q9Y5Z4	Heme-binding protein 2	10.6368	-0.324877	0.668411			0.553131	1		1.02998	0.0395709
comp411_c0_seq1	Q5R651	14-3-3 protein zeta/delta	636.442	0.140845	0.668705			0.273897	0.423749		0.537098	0.0144045
comp9258_c0_seq1	Q7JW12	Thioredoxin-related transmembrane protein 2 homolog	54.8638	-0.214759	0.668996			0.392415	0.442038		0.707483	0.0279513
comp7797_c0_seq1	Q810U0	Coiled-coil domain-containing protein 50	154.503	-0.242868	0.669047			0.421571	0.460037		0.896161	0.0184182
comp16880_c0_seq1	Q63HN8	E3 ubiquitin-protein ligase RNF213	19.4471	0.369108	0.669233			-0.855257	1		-1.5527	0.0133773
comp836_c0_seq1	Q76LT9	Protein NEF1	160.33	-0.271611	0.670432			0.724819	0.402293		0.811032	0.0496035
comp14859_c0_seq1	Q8NFJ9	Bardet-Biedl syndrome 1 protein	33.6808	-0.196845	0.67095			0.564939	0.402293		0.746964	0.0151487
comp65_c0_seq1	P61314	60S ribosomal protein L15	997.314	-0.245379	0.67095			0.454323	0.437355		0.771387	0.0389188
comp50607_c0_seq1	Q0C0Z8	ATP synthase subunit alpha	7.96552	-0.386229	0.67098			-0.785782	1		-1.59514	0.0170592
comp7032_c0_seq1	Q7WAK8	Phosphoenolpyruvate carboxykinase [GTP]	13.4023	-0.417554	0.672016			0.676411	1		1.99432	0.0140646
comp6533_c0_seq1	A7SEP9	U1 small nuclear ribonucleoprotein C	56.7013	-0.179806	0.672622			0.451408	0.402293		0.710591	0.0123439
comp789_c0_seq1	Q06807	Angiopoietin-1 receptor	1004.94	0.126868	0.67295			-0.089555	0.796837		-0.37513	0.0457605
comp3063_c0_seq1	Q76IK4	Pol-like protein	63.8069	0.186268	0.673221			1.1984	0.000412175		0.995751	0.00203179
comp1790_c0_seq1	P05202	Aspartate aminotransferase, mitochondrial	344.611	0.155918	0.673603			0.466611	0.402293		0.469085	0.0432812
comp7771_c0_seq1	P16912	Protein kinase DC2	135.717	0.194444	0.673776			0.261558	0.580488		0.745412	0.0151492
comp10219_c0_seq1	O70475	UDP-glucose 6-dehydrogenase	123.356	-0.252194	0.6738			0.988244	0.216352		0.966692	0.0170592
comp8555_c0_seq1	A0PJE2	Dehydrogenase/reductase SDR family member 12	85.4708	-0.253973	0.6738			0.944645	0.281429		1.50012	0.000839571
comp5177_c0_seq1	Q26630	33 kDa inner dynein arm light chain, axonemal	112.854	0.212912	0.674283			0.418798	0.425017		0.872408	0.0112821
comp212_c0_seq1	A7RHC7	Predicted protein	899.604	-0.175349	0.67574			0.0459939	0.931382		0.535639	0.0429564
comp21676_c0_seq1	A7RR54	Predicted protein	27.8459	0.321336	0.675744			-0.851687	0.402293		-1.40932	0.00984173
comp3967_c0_seq1	Q7T292	Mitoferrin-2	169.533	0.209473	0.676025			0.864029	0.173241		1.14373	0.00180961
comp15391_c0_seq1	E1C1L6	Ectonucleoside triphosphate diphosphohydrolase 5	47.7991	0.279333	0.676181			0.391616	0.562848		1.00443	0.0227828
comp11355_c0_seq1	Q9BUZ4	TNF receptor-associated factor 4	80.5131	-0.180198	0.6762			0.398462	0.408647		0.543394	0.0435793
comp1830_c0_seq1	Q9D5W8	Uncharacterized protein C7orf62 homolog	123.348	-0.230905	0.676426			0.516637	0.408647		0.733175	0.0383331
comp11685_c0_seq1	Q5MNV6	Zinc transporter 7	34.5797	-0.284448	0.677515			0.450344	0.511526		0.93711	0.0349947
comp1187_c0_seq1	P24367	Peptidyl-prolyl cis-trans isomerase B	57.5542	0.230936	0.67758			0.615635	0.402293		0.97899	0.0100978
comp4633_c0_seq1	O04438	Signal recognition particle 9 kDa protein	73.0768	-0.240189	0.677756			0.454246	0.437987		0.730533	0.0467192
comp5912_c0_seq1	P17706	Tyrosine-protein phosphatase non-receptor type 2	146.035	0.117571	0.677993			0.176867	0.534007		0.371341	0.0319874
comp39087_c0_seq1	O73755	Gremlin-1	9.62724	-0.342324	0.678006			0.667431	1		1.66483	0.00665617
comp5506_c0_seq1	P29145	PC3-like endoprotease variant B	206.154	0.301446	0.678156			0.370149	0.621569		0.935288	0.0488647
comp20082_c0_seq1	Q9UQQ1	N-acetylated-alpha-linked acidic dipeptidase-like protein	53.2753	0.354309	0.678333			-0.0461521	0.967931		-1.15563	0.0466296
comp6667_c0_seq1	P11178	2-oxoisovalerate dehydrogenase subunit alpha, mitochondrial	247.024	0.14773	0.678333			0.3739	0.402293		0.638076	0.00872318
comp9453_c0_seq1	B5DF89	Cullin-3	122.455	0.169654	0.67904			0.356277	0.414828		0.62838	0.0181286
comp7111_c0_seq1	O95639	Cleavage and polyadenylation specificity factor subunit 4	123.825	0.146622	0.680094			0.359287	0.402293		0.512666	0.0227647
comp10640_c0_seq1	A8E657	Alpha-aminoadipic semialdehyde synthase, mitochondrial	35.6149	0.307047	0.680211			0.476954	0.524253		1.43065	0.00774896
comp15202_c0_seq1	Q7SC45	Protein btn-1	33.8071	0.290918	0.680325			0.725051	0.402293		1.02952	0.0271169
comp1847_c0_seq1	Q58DA0	26S proteasome non-ATPase regulatory subunit 4	196.127	-0.163253	0.680325			0.329617	0.423749		0.667868	0.0120679
comp7368_c0_seq1	A7SL86	Predicted protein	57.6901	-0.221073	0.680928			-0.772598	0.355508		-0.938227	0.0100727
comp6308_c0_seq1	O35889	Afadin	24.472	0.300944	0.681327			0.789935	0.402293		1.15831	0.0193586
comp76316_c0_seq1	A7SXA5	Predicted protein	4.41473	0.405188	0.681563			0.398675	1		2.19191	0.0111908
comp216_c0_seq1	P62909	40S ribosomal protein S3	1099.71	-0.18094	0.682042			0.249415	0.579638		0.678183	0.0194192
comp2005_c0_seq1	Q05B18	Protein SHQ1 homolog	35.1075	0.195221	0.682067			0.512449	0.402293		0.638413	0.0311473
comp621_c0_seq1	Q15147	1-phosphatidylinositol 4,5-bisphosphate phosphodiesterase beta-4	724.786	0.129659	0.682164			0.311805	0.402293		0.562051	0.00944716
comp2106_c0_seq1	A7RI76	Predicted protein	388.611	-0.212683	0.682272			0.332971	0.5236		0.926483	0.0100239
comp5145_c0_seq1	O88831	Calcium/calmodulin-dependent protein kinase kinase 2	149.819	0.178524	0.682456			0.325335	0.456868		0.549171	0.0442613
comp15513_c0_seq1	Q7Z401	C-myc promoter-binding protein	72.3735	-0.178806	0.682557			0.304636	0.490203		0.671682	0.0181308
comp10410_c0_seq1	Q8IZ52	Chondroitin sulfate synthase 2	161.969	0.16217	0.682798			0.23498	0.558861		0.538942	0.0308933
comp10863_c0_seq1	A7SZB7	Predicted protein	43.6689	0.192826	0.682948			0.341555	0.472366		0.784036	0.0119301
comp5112_c0_seq1	A3IKP4	Putative uncharacterized protein	40.9132	-0.301461	0.683062			0.505785	0.49473		1.40441	0.00845154
comp59182_c0_seq1	B7S415	Predicted protein	2.36314	-0.383735	0.683062			-0.0673799	1		2.57635	0.00790981
comp466_c0_seq1	Q5E9E4	Translocon-associated protein subunit beta	263.235	-0.229106	0.683234			0.560268	0.402293		0.750703	0.0375575
comp16452_c0_seq1	A7SMW7	L-2-hydroxyglutarate dehydrogenase, mitochondrial	46.8515	-0.149622	0.683282			0.265041	0.47473		0.482983	0.0318268
comp7328_c0_seq1	O08810	116 kDa U5 small nuclear ribonucleoprotein component	157.262	0.117654	0.683384			0.18971	0.511526		0.364448	0.0389518
comp879_c0_seq1	A8QMS7	Myeloid differentiation primary response protein MyD88	896.674	0.115455	0.683384			0.273206	0.403819		0.376036	0.0345819
comp21243_c0_seq1	A7RIH9	Predicted protein	23.084	0.241047	0.684006			0.624685	0.402293		0.820895	0.0290324
comp7142_c0_seq1	P23258	Tubulin gamma-1 chain	79.1708	0.155239	0.684684			0.385158	0.402293		0.615544	0.0137229
comp3999_c0_seq1	Q8TMI6	2,3-bisphosphoglycerate-independent phosphoglycerate mutase 1	187.605	0.18054	0.684933			0.437078	0.402293		0.934543	0.00336789
comp2229_c0_seq1	P70340	Mothers against decapentaplegic homolog 1	279.131	0.132484	0.686138			0.492366	0.313833		0.43271	0.0348521
comp18350_c0_seq1	C3YWC5	Putative uncharacterized protein	20.8466	0.350551	0.686275			-0.688625	0.427202		-1.48263	0.0165185
comp15067_c0_seq1	Q9Z0J5	Thioredoxin reductase 2, mitochondrial	48.977	0.161464	0.686288			0.277438	0.483873		0.483206	0.0447977
comp28556_c0_seq1	Q66PY1	Signal peptide, CUB and EGF-like domain-containing protein 3	13.7932	0.375404	0.686356			-0.469574	1		-1.32689	0.0427542
comp67531_c0_seq1	Q98T88	Twisted gastrulation protein homolog 1-A	6.40418	0.375384	0.686801			0.93757	1		1.5112	0.0228401
comp13615_c0_seq1	C3ZHL4	Putative uncharacterized protein	75.3233	0.269997	0.686911			0.175315	0.823699		0.926415	0.032844
comp4585_c0_seq1	P62323	Small nuclear ribonucleoprotein Sm D3	62.3188	0.235743	0.687062			0.539902	0.408647		1.1019	0.00727117
comp719_c0_seq1	P0CG82	Polyubiquitin	257.758	-0.368542	0.687062			-0.712542	0.436086		-1.30719	0.0424177
comp56465_c0_seq1	P56447	Melanocyte-stimulating hormone receptor	5.82952	-0.392481	0.687276			0.700455	1		1.91022	0.0127611
comp4140_c0_seq1	Q6ZUG5	Uncharacterized protein FLJ43738	206.479	0.18093	0.687598			0.37922	0.419075		0.567447	0.0442318
comp15708_c0_seq1	Q8WXU2	Dyslexia susceptibility 1 candidate gene 1 protein	37.9548	0.205757	0.687856			0.276694	0.601247		0.777677	0.0180691
comp18015_c0_seq1	A1L2Q8	Pyrroline-5-carboxylate reductase 3	31.4933	-0.23227	0.687856			0.709842	0.402293		0.884218	0.0201173
comp5215_c0_seq1	Q5TD94	Radial spoke head protein 4 homolog A	161.162	0.166015	0.687926			0.297045	0.472311		0.693027	0.0119827
comp5332_c0_seq1	Q8IZN3	Probable palmitoyltransferase ZDHHC14	140.301	0.151056	0.68804			0.276786	0.461914		0.533968	0.0245985
comp13897_c0_seq1	Q99N01	Solute carrier organic anion transporter family member 4A1	55.3353	-0.166173	0.68838			0.528127	0.402293		0.512968	0.0454411
comp28588_c0_seq1	Q05793	Basement membrane-specific heparan sulfate proteoglycan core protein	22.7469	0.260705	0.689109			-0.432753	0.492987		-0.88876	0.0301411
comp11543_c0_seq1	Q9ULV1	Frizzled-4	85.3537	-0.279334	0.689127			-0.0616087	0.946696		0.89068	0.0482207
comp29083_c0_seq1	Q9H598	Vesicular inhibitory amino acid transporter	27.1254	0.366547	0.689641			0.406118	0.676504		1.76444	0.0106129
comp6399_c0_seq1	Q8IV36	Protein hid-1 homolog	142.618	0.121363	0.690056			0.301798	0.402293		0.490119	0.0133489
comp20407_c0_seq1	Q5DTK1	Chondroitin sulfate synthase 3	19.9344	0.374975	0.690658			0.083827	1		1.53467	0.0243211
comp23873_c0_seq1	D8TNE7	Putative uncharacterized protein	4.60399	-0.353591	0.690658			1.26355	1		1.23377	0.0449568
comp11216_c0_seq1	Q19673	Putative tyrosinase-like protein tyr-3	54.0127	-0.287128	0.690968			0.542552	0.451941		1.58482	0.00325442
comp18126_c0_seq1	P70426	GTP-binding protein Rit1	49.9937	-0.254539	0.691058			0.789979	0.402293		0.94069	0.0253258
comp3057_c0_seq1	P53992	Protein transport protein Sec24C	165.256	0.146558	0.691058			0.186352	0.628081		0.563233	0.0178961
comp746_c0_seq1	Q98TZ8	Flotillin-2a	809.491	0.132937	0.691174			0.226401	0.496623		0.410808	0.0484418
comp4418_c0_seq1	A7SPX9	Eukaryotic translation initiation factor 3 subunit M	91.8338	0.180686	0.691924			0.471371	0.402293		0.743152	0.0138806
comp3966_c0_seq1	Q6IR75	COP9 signalosome complex subunit 2	92.3101	0.180048	0.692413			0.495587	0.402293		0.679486	0.0205001
comp33691_c0_seq1	Q8LET2	Nudix hydrolase 11	13.8191	0.248028	0.692438			0.374185	1		0.879459	0.0253632
comp16690_c0_seq1	Q1JQC6	NAD-dependent protein deacetylase sirtuin-4	27.5549	-0.221437	0.692527			0.671909	0.402293		0.748679	0.0353892
comp2403_c0_seq1	Q27889	Serine/threonine-protein phosphatase 2B catalytic subunit 2	429.07	0.119718	0.692537			0.173399	0.572157		0.367639	0.0491073
comp737_c0_seq1	Q05974	Ras-related protein Rab-1A	347.631	0.181245	0.692848			0.381239	0.423182		0.873934	0.00648544
comp15246_c0_seq1	Q6P4Y6	Insulin receptor substrate 1	51.3206	0.244179	0.692867			0.731854	0.402293		0.863548	0.0303006
comp17582_c0_seq1	Q6MZW2	Follistatin-related protein 4	26.0268	0.369062	0.692913			-1.36139	0.33783		-1.64237	0.0174984
comp179_c0_seq1	Q9U505	ATP synthase lipid-binding protein, mitochondrial	980.632	-0.211763	0.692913			0.700379	0.402293		0.95314	0.0101565
comp7532_c0_seq1	Q54U75	Cyclic AMP receptor-like protein A	68.4812	0.148384	0.693464			0.429126	0.402293		0.558983	0.0190465
comp148_c0_seq1	P53448	Fructose-bisphosphate aldolase C	2170.97	-0.15164	0.693583			0.633624	0.215108		0.960636	0.000534839
comp7643_c0_seq1	Q6AXP4	Uncharacterized protein C2orf81 homolog	103.397	0.131598	0.693583			0.392653	0.402293		0.604822	0.0073893
comp3331_c0_seq1	Q63486	Ras-related GTP-binding protein A	120.231	-0.190795	0.693918			0.151939	0.783794		0.629609	0.0389231
comp14768_c0_seq1	Q86X52	Chondroitin sulfate synthase 1	80.6464	0.246452	0.694149			0.26823	0.690979		0.896791	0.027217
comp19747_c0_seq1	P38545	GTP-binding nuclear protein Ran	23.8757	-0.327773	0.694149			-1.04205	0.402293		-1.43542	0.0149954
comp35007_c0_seq1	Q9H3R5	Centromere protein H	10.3244	0.345533	0.694149			1.01929	1		1.33677	0.02713
comp6066_c0_seq1	Q8BS45	Tetratricopeptide repeat protein 26	91.333	0.142563	0.694187			0.300411	0.424062		0.603862	0.0113027
comp7931_c0_seq1	Q2KIR8	L-threonine 3-dehydrogenase, mitochondrial	56.6915	0.194704	0.694553			0.563501	0.402293		0.644097	0.0379162
comp20194_c0_seq1	Q8TCB7	Methyltransferase-like protein 6	24.8364	0.24428	0.694794			0.627205	0.402293		0.884638	0.0266463
comp5002_c0_seq1	Q5TYV0	ER membrane protein complex subunit 7	97.3361	0.2363	0.694794			0.411573	0.492338		0.841449	0.030196
comp10396_c0_seq1	Q8C1A9	Uncharacterized protein C4orf29 homolog	71.0112	-0.176386	0.694849			0.348246	0.442038		0.572478	0.0410772
comp10842_c0_seq1	Q3C1E9	Histone chaperone ASF1	35.8068	0.288546	0.694849			0.798536	0.402293		0.956791	0.0456544
comp4923_c0_seq1	P46460	Vesicle-fusing ATPase	202.51	0.114667	0.69528			0.183617	0.532252		0.383679	0.0335519
comp15564_c0_seq1	Q9Z2I4	Roundabout homolog 3	11.4732	0.385475	0.695945			-0.411445	1		1.76325	0.0206065
comp4922_c0_seq1	P32089	Tricarboxylate transport protein, mitochondrial	135.585	0.250754	0.696053			-0.0105398	0.990031		1.07655	0.0138285
comp11419_c0_seq1	P58389	Serine/threonine-protein phosphatase 2A activator	23.7765	0.216573	0.696825			0.213836	0.728646		0.807095	0.0211256
comp5229_c0_seq1	Q7T3F7	Cysteine and histidine-rich domain-containing protein 1	63.3939	0.215157	0.696825			0.366809	0.505355		0.794853	0.0247161
comp8906_c0_seq1	A7RHI0	Predicted protein	58.2833	0.177117	0.69686			0.544258	0.402293		0.582496	0.0388755
comp2943_c0_seq1	Q8N8K9	Uncharacterized protein KIAA1958	150.875	0.223192	0.696886			0.397321	0.484582		0.88896	0.018888
comp11296_c0_seq1	Q9I9K9	Glycine amidinotransferase, mitochondrial	27.7173	-0.261769	0.697028			0.793961	0.402293		1.09623	0.0164003
comp10255_c0_seq1	Q5ZL00	ER membrane protein complex subunit 1	113.805	-0.11575	0.697626			0.183425	0.54217		0.379337	0.0367527
comp1618_c0_seq1	P35555	Fibrillin-1	674.581	0.378995	0.697911			-0.0873212	0.945696		-1.66033	0.0255421
comp4066_c0_seq1	P30038	Delta-1-pyrroline-5-carboxylate dehydrogenase, mitochondrial	200.777	0.289958	0.697911			0.777429	0.402293		1.84749	0.00106661
comp7700_c0_seq1	B0JZP3	UPF0670 protein THEM6 homolog	43.4788	-0.192249	0.697911			0.582431	0.402293		0.697738	0.0269766
comp11245_c0_seq1	Q16880	2-hydroxyacylsphingosine 1-beta-galactosyltransferase	39.7363	-0.209988	0.698098			0.261749	0.650591		0.979734	0.00849184
comp8723_c0_seq1	Q9VXT2	DnaJ homolog subfamily C member 25 homolog	76.1926	0.168694	0.699676			0.441048	0.402293		0.733366	0.0115378
comp6500_c0_seq1	Q8TB40	Abhydrolase domain-containing protein 4	106.076	0.16978	0.700033			0.602196	0.395722		0.892532	0.00419496
comp12959_c0_seq1	Q8BRE0	Protein RD3	55.0879	-0.150011	0.700414			-0.0244562	0.963721		0.581575	0.0179167
comp9953_c0_seq1	P21521	Synaptotagmin 1	85.8083	0.18794	0.700487			0.762268	0.277112		1.01365	0.00368593
comp28999_c0_seq1	Q7M6Z5	Kinesin-like protein KIF27	39.7287	0.207098	0.701117			-0.223454	0.693711		-0.680682	0.0401347
comp28497_c0_seq1	Q6RI86	Transient receptor potential cation channel subfamily A member 1	27.3676	-0.324831	0.701203			0.418074	0.634461		1.25872	0.0290915
comp9092_c0_seq1	Q5PQ09	Desumoylating isopeptidase 2	112.224	0.16856	0.701203			0.405756	0.408647		0.552891	0.0426377
comp6178_c0_seq1	Q9CY64	Biliverdin reductase A	43.6364	-0.155105	0.702223			0.64087	0.271631		0.622492	0.0174992
comp1701_c0_seq1	Q9BDY9	RNA-binding protein 4	191.601	-0.169172	0.702336			0.440849	0.402293		0.583089	0.0362579
comp337_c0_seq1	Q90243	Vitellogenin	2959.92	-0.22518	0.702336			0.669955	0.402293		1.00531	0.012551
comp3432_c0_seq1	Q5R6Q2	Syntaxin-6	126.858	0.169233	0.702336			0.430573	0.402293		0.659963	0.0205001
comp4979_c0_seq1	O43818	U3 small nucleolar RNA-interacting protein 2	117.275	0.135499	0.702336			0.185655	0.61232		0.438667	0.0424372
comp11350_c0_seq1	Q8IY21	Probable ATP-dependent RNA helicase DDX60	36.559	0.219918	0.702929			-0.489867	0.414188		-0.881096	0.0175211
comp3777_c0_seq1	G9JWJ1	Hes4	46.1365	-0.220395	0.704408			1.03612	0.125828		0.76397	0.0396762
comp9137_c0_seq1	Q9D2G2	Dihydrolipoyllysine-residue succinyltransferase component of 2-oxoglutarate dehydrogenase complex, mitochondrial	81.4186	-0.144894	0.704849			0.384842	0.402293		0.578898	0.0181971
comp31700_c0_seq1	O75643	U5 small nuclear ribonucleoprotein 200 kDa helicase	14.9665	-0.350709	0.704921			-0.832025	1		-1.62492	0.0169314
comp9309_c0_seq1	Q96PM5	RING finger and CHY zinc finger domain-containing protein 1	66.0754	-0.155449	0.706046			0.342045	0.423182		0.521747	0.0397479
comp11873_c0_seq1	Q54MZ4	Mitochondrial substrate carrier family protein B	35.48	-0.187804	0.707098			0.214578	0.694192		0.674949	0.0297501
comp62715_c0_seq1	Q4GZT3	Polycystin-2	10.1758	0.259642	0.707561			-0.56321	1		-0.901084	0.0302713
comp20234_c0_seq1	B5YIM4	50S ribosomal protein L9	29.0328	-0.246131	0.707788			0.581278	0.411828		0.892015	0.0340411
comp1268_c0_seq1	P97321	Seprase	262.279	0.11888	0.707898			0.251973	0.43211		0.481769	0.0178129
comp8314_c0_seq1	Q3UHC7	Disabled homolog 2-interacting protein	183.231	0.210501	0.708914			0.457713	0.425075		0.858743	0.0196602
comp4097_c0_seq1	E9Q555	E3 ubiquitin-protein ligase RNF213	625.614	0.165158	0.708961			-0.651293	0.324903		-0.622062	0.026504
comp4945_c0_seq1	Q155Q3	Dixin	229.51	0.152698	0.708961			0.253694	0.532807		0.556234	0.0297722
comp1740_c0_seq1	Q8TCT9	Minor histocompatibility antigen H13	278.269	0.20336	0.708979			0.461064	0.416165		0.84543	0.0181333
comp4308_c0_seq1	Q7ZYA6	Protein CDV3 homolog A	180.503	0.152126	0.708992			0.447173	0.402293		0.712859	0.00950759
comp9199_c0_seq1	Q62559	Intraflagellar transport protein 52 homolog	51.2495	0.174112	0.709484			0.373414	0.429405		0.681132	0.0207814
comp12167_c0_seq1	O60476	Mannosyl-oligosaccharide 1,2-alpha-mannosidase IB	137.003	0.188882	0.709839			0.324563	0.518409		0.692046	0.0304757
comp1243_c0_seq1	Q5RDD8	Calumenin	295.269	0.286816	0.709954			0.431044	0.575221		1.38945	0.0108419
comp260_c0_seq1	P62914	60S ribosomal protein L11	329.088	-0.159946	0.709979			0.50813	0.402293		0.721311	0.0120229
comp1372_c0_seq1	P37889	Fibulin-2	96.582	0.271784	0.70999			0.165999	0.848375		1.35702	0.00871933
comp13293_c0_seq1	C3ZPN4	Putative uncharacterized protein	24.375	-0.358429	0.710354			0.403807	0.694191		1.46588	0.0353789
comp23111_c0_seq1	P20456	Inositol monophosphatase 1	18.3527	0.227622	0.710354			0.854804	1		1.1853	0.00593734
comp36643_c0_seq1	Q06725	Nuclear receptor subfamily 2 group F member 1-A	5.259	0.306727	0.710354			0.0470852	1		1.14152	0.0300159
comp5552_c0_seq1	O77792	Mitochondrial uncoupling protein 3	133.225	0.259222	0.710949			0.134116	0.876203		1.22452	0.0113489
comp1131_c0_seq1	Q8VI36	Paxillin	402.004	-0.21205	0.711409			0.296361	0.612986		0.913031	0.0165829
comp3591_c0_seq1	Q78P75	Dynein light chain 2, cytoplasmic	24.7199	-0.340981	0.711462			-0.75002	0.423182		-1.2505	0.0496291
comp11638_c0_seq1	Q8K1Y2	Serine/threonine-protein kinase D3	136.943	0.173874	0.712263			0.325476	0.482744		0.579627	0.0468827
comp9476_c0_seq1	Q5R2J4	Protein APCDD1	50.3759	0.341945	0.712444			0.571543	0.531169		1.43903	0.0280338
comp19329_c0_seq1	P09527	Ras-related protein Rab-7a	17.3279	-0.330294	0.712587			-0.871584	1		-1.31768	0.0321914
comp364_c0_seq1	P21573	Nuclease-sensitive element-binding protein 1	1056.33	-0.184241	0.713229			0.503175	0.402293		0.711485	0.0265034
comp3262_c0_seq1	A2VDZ9	Vesicle-associated membrane protein-associated protein B	258.47	0.132718	0.714005			0.352444	0.402293		0.580397	0.0142163
comp6781_c0_seq1	Q3UZD5	Putative histone-lysine N-methyltransferase PRDM6	74.1812	-0.210238	0.714005			0.245739	0.688491		0.708828	0.0479911
comp13965_c0_seq1	Q8CFY5	Protoheme IX farnesyltransferase, mitochondrial	66.7217	-0.198986	0.714417			0.506963	0.407931		0.725917	0.0340737
comp3859_c0_seq1	O15394	Neural cell adhesion molecule 2	139.156	-0.194975	0.715263			-1.08485	0.0393921		-0.853169	0.0150617
comp4651_c0_seq1	A1L2I9	Transmembrane protein 214-B	147.452	-0.16232	0.715478			0.3775	0.416165		0.569263	0.0394759
comp801_c0_seq1	Q3ZCF5	Ornithine aminotransferase, mitochondrial	1147.91	-0.113445	0.715912			0.405139	0.402293		0.708609	0.00140515
comp10017_c0_seq1	Q54BU4	ABC transporter B family member 1	51.9852	0.227426	0.71707			0.364524	0.559328		0.804408	0.0411084
comp3722_c0_seq1	Q8TBG4	Alanine--glyoxylate aminotransferase 2-like 1	180.676	0.223253	0.717432			0.365012	0.549179		0.896205	0.024448
comp2242_c0_seq1	Q08DB5	Syntaxin-5	414.427	0.127624	0.71744			0.297426	0.417039		0.554721	0.0155544
comp1598_c0_seq1	P46472	26S protease regulatory subunit 7	146.431	0.140861	0.717661			0.291165	0.448157		0.676823	0.00927519
comp4149_c0_seq1	Q92783	Signal transducing adapter molecule 1	167.883	-0.19526	0.717764			0.366718	0.489985		0.730177	0.0322376
comp29217_c0_seq1	Q29486	Alkaline phosphatase, tissue-nonspecific isozyme	10.8647	0.317039	0.718087			1.24543	1		1.63454	0.0101848
comp4148_c0_seq1	Q5RE15	26S proteasome non-ATPase regulatory subunit 8	104.09	-0.158248	0.718803			0.440783	0.402293		0.664861	0.0184433
comp17757_c0_seq1	Q03364	Fibroblast growth factor receptor 2	41.8842	-0.244383	0.719152			0.122551	0.883937		0.905987	0.0357926
comp9712_c0_seq1	Q5VYJ5	MAM and LDL-receptor class A domain-containing protein C10orf112	173.621	-0.311836	0.719152			-2.49384	5.14637e-05		-2.16689	0.0012074
comp34997_c0_seq1	A1A5Q7	von Willebrand factor A domain-containing protein 3A	8.97753	-0.242209	0.719164			0.882016	1		1.00622	0.0231089
comp3951_c0_seq1	Q80VP1	Epsin-1	134.076	0.139243	0.719681			0.601582	0.275371		0.764334	0.00458465
comp24470_c0_seq1	Q28GJ0	Serologically defined colon cancer antigen 3 homolog	16.6924	0.207755	0.719844			0.364585	1		0.850909	0.018888
comp10423_c0_seq1	Q9Z0K8	Pantetheinase	70.3034	-0.219703	0.720244			-1.09843	0.109956		-1.14471	0.0068407
comp8135_c0_seq1	A2VE04	Ferric-chelate reductase 1	113.831	0.309482	0.720244			0.194784	0.847965		1.34599	0.0231858
comp1035_c0_seq1	P93259	14-3-3-like protein	66.8706	-0.217105	0.721108			0.902638	0.314758		1.39011	0.00166666
comp285_c0_seq1	O13085	Cytochrome c oxidase subunit 6A, mitochondrial	486.737	-0.244235	0.721396			0.535416	0.431743		0.86778	0.0469164
comp18608_c0_seq1	Q9CQX8	28S ribosomal protein S36, mitochondrial	21.6366	0.259026	0.721783			1.31168	0.108088		1.2607	0.0118813
comp1548_c0_seq1	Q32NR4	Tetratricopeptide repeat protein 29	478.856	0.140343	0.722136			0.289695	0.454063		0.5734	0.0219109
comp23829_c0_seq1	Q4V8B8	tRNA wybutosine-synthesizing protein 2 homolog	15.9158	0.204375	0.722358			0.593282	1		0.785605	0.0261118
comp3174_c0_seq1	P13234	Calcium/calmodulin-dependent protein kinase type IV	236.635	0.137017	0.722458			0.190949	0.628923		0.513557	0.0309773
comp14040_c0_seq1	Q7T105	Mesoderm induction early response protein 1	80.7195	0.172021	0.722475			0.382215	0.430928		0.733726	0.0178686
comp5356_c0_seq1	P52594	Arf-GAP domain and FG repeat-containing protein 1	157.962	-0.106126	0.722844			0.56594	0.0767443		0.52205	0.00880072
comp742_c0_seq1	Q9VSA3	Probable medium-chain specific acyl-CoA dehydrogenase, mitochondrial	492.19	0.168189	0.722996			0.689478	0.333679		0.944862	0.00466204
comp14084_c0_seq1	Q8VHI7	Coiled-coil domain-containing protein 65	60.6919	0.174249	0.723463			0.498505	0.402293		0.694624	0.024073
comp357_c0_seq1	Q9Y2M2	Uncharacterized protein C3orf32	295.939	0.181889	0.723652			0.246064	0.640944		0.647121	0.0428114
comp7413_c0_seq1	Q9CPZ8	COX assembly mitochondrial protein homolog	131.881	0.16573	0.72374			0.707415	0.286156		0.988324	0.00299593
comp4502_c0_seq1	P60881	Synaptosomal-associated protein 25	152.535	0.183601	0.723869			0.684435	0.402293		0.807209	0.0170524
comp17422_c0_seq1	Q6NXA9	UBX domain-containing protein 1	25.6848	0.224086	0.72393			0.630487	0.402293		0.771153	0.0489114
comp3929_c0_seq1	Q4R779	Nucleolar protein 58	412.155	0.111216	0.724148			0.286957	0.408647		0.441495	0.0245682
comp22774_c0_seq1	Q5XI46	Uncharacterized protein C10orf88 homolog	18.0123	-0.208106	0.724217			0.789069	1		1.1425	0.00595743
comp18210_c0_seq1	A7SW16	Predicted protein	11.2615	-0.328003	0.724731			0.413874	1		1.58431	0.0171752
comp5991_c0_seq1	A7S032	Predicted protein	84.5745	-0.190238	0.725039			0.45724	0.415145		0.752254	0.0274172
comp20192_c0_seq1	Q8LPJ4	ABC transporter E family member 2	67.0238	-0.31378	0.725072			-0.743269	0.415145		-1.46702	0.0190465
comp1939_c0_seq1	Q8BTV1	Tumor suppressor candidate 3	109.695	-0.15304	0.725272			0.457157	0.402293		0.664114	0.017551
comp8735_c0_seq1	P56597	Nucleoside diphosphate kinase homolog 5	84.0576	0.151082	0.725272			0.612809	0.357427		0.893924	0.00304746
comp659_c0_seq1	P40123	Adenylyl cyclase-associated protein 2	753.61	-0.138428	0.725486			0.494741	0.402293		0.703215	0.0085409
comp9659_c0_seq1	P25210	Nuclear transcription factor Y subunit beta	91.0696	0.153904	0.725683			0.272209	0.530045		0.619261	0.0233945
comp11109_c0_seq1	Q4P331	ATP-dependent RNA helicase eIF4A	59.0843	-0.318698	0.72584			-0.715579	0.426771		-1.43653	0.0235418
comp2826_c0_seq1	Q9JMD3	PCTP-like protein	187.145	0.197139	0.726473			0.326726	0.557604		0.986543	0.00990805
comp12260_c0_seq1	Q6PDJ1	VWFA and cache domain-containing protein 1	33.2165	-0.296509	0.726651			-0.686282	0.422093		-1.28456	0.0247204
comp12716_c0_seq1	A7RRG3	Protein AKTIP homolog	26.6134	-0.168259	0.726651			0.557335	0.402293		0.70231	0.0205875
comp2047_c0_seq1	P26686	Serine-arginine protein 55	274.483	-0.0975798	0.727153			0.336409	0.402293		0.426431	0.016563
comp49647_c0_seq1	Q80YE7	Death-associated protein kinase 1	3.8323	0.352564	0.727563			0.549076	1		1.51911	0.0452792
comp17227_c0_seq1	D6WMB9	Putative uncharacterized protein	33.3797	0.253999	0.727705			0.803077	0.402293		0.912701	0.0485917
comp26869_c0_seq1	P16621	Tyrosine-protein phosphatase Lar	11.9596	0.352734	0.727705			0.529581	1		1.93995	0.0169314
comp4325_c0_seq1	Q7ZXQ9	Drebrin-like protein A	79.4956	-0.128448	0.727705			0.309849	0.418081		0.616026	0.0103211
comp2913_c0_seq1	Q6PDU1	Serine/arginine-rich splicing factor 2	221.358	-0.098283	0.728137			0.152334	0.593648		0.404139	0.0212576
comp7880_c0_seq1	Q92542	Nicastrin	154.04	0.157375	0.728137			0.371036	0.42287		0.813671	0.00797731
comp23145_c0_seq1	Q9ULG3	Uncharacterized protein KIAA1257	15.5361	0.226451	0.728145			0.692972	1		0.895106	0.0279713
comp153_c0_seq1	P62832	60S ribosomal protein L23	815.513	-0.19204	0.729114			0.639819	0.402293		0.905632	0.0139767
comp3541_c0_seq1	Q25C79	Akirin-2	124.809	0.163349	0.729199			0.464336	0.402293		0.570248	0.0482022
comp11086_c0_seq1	Q3SYT8	NADPH--cytochrome P450 reductase	40.4109	-0.176409	0.729302			0.212874	0.697284		0.607942	0.0487881
comp8306_c0_seq1	A7SJH7	Predicted protein	69.3349	0.206506	0.729325			0.798521	0.395722		1.06995	0.00880072
comp956_c0_seq1	P00637	Fructose-1,6-bisphosphatase 1	505.167	0.186436	0.729351			0.429285	0.425868		0.692074	0.0397765
comp721_c0_seq1	A7SRW9	Predicted protein	162.913	-0.252637	0.729477			0.0562759	0.952462		1.3262	0.00944174
comp12732_c0_seq1	Q13627	Dual specificity tyrosine-phosphorylation-regulated kinase 1A	133.043	0.112838	0.72949			0.397288	0.402293		0.550045	0.0099383
comp48580_c0_seq1	A7SD04	Predicted protein	3.25361	-0.339017	0.730799			-0.0372126	1		1.91145	0.0285049
comp12750_c0_seq1	A7S7Q9	Predicted protein	51.3873	0.178824	0.730857			0.263386	0.620032		0.817075	0.0146155
comp17195_c0_seq1	C3Z4Z8	Putative uncharacterized protein	14.4736	-0.28772	0.731337			0.867173	1		1.20063	0.0305011
comp6114_c0_seq1	Q6IP06	Serine/threonine-protein kinase 3	121.381	0.158386	0.731385			0.493227	0.402293		0.850361	0.00668772
comp1872_c0_seq1	A7S516	Predicted protein	99.7499	-0.234683	0.732039			0.947611	0.373368		1.23402	0.00940906
comp708_c0_seq1	Q8BH04	Phosphoenolpyruvate carboxykinase [GTP], mitochondrial	452.574	0.301586	0.732186			0.363752	0.693099		1.92287	0.00413282
comp4377_c0_seq1	Q91ZW3	SWI/SNF-related matrix-associated actin-dependent regulator of chromatin subfamily A member 5	209.352	0.120576	0.732292			0.276064	0.431175		0.45536	0.0339898
comp1679_c0_seq1	Q8HXY7	Very long-chain specific acyl-CoA dehydrogenase, mitochondrial	469.349	0.213352	0.732646			0.490791	0.427858		1.32246	0.00325007
comp20988_c0_seq1	A7S3D8	Predicted protein	24.9598	-0.184742	0.732731			0.43984	0.42503		0.665788	0.0431709
comp7449_c0_seq1	Q7LL04	UPF0676 protein C1494.01	43.0121	-0.178374	0.732731			0.540771	0.402293		0.859249	0.0122575
comp13590_c0_seq1	A7RRI6	Predicted protein	40.9221	-0.189777	0.732843			0.430879	0.436676		0.708667	0.0386461
comp10957_c0_seq1	Q5R761	U4/U6.U5 tri-snRNP-associated protein 2	71.2388	0.173444	0.732858			0.301091	0.547287		0.776139	0.0168478
comp29355_c0_seq1	Q9U7D0	Histone H4	11.2663	-0.306661	0.7329			-0.664	1		-1.56385	0.014101
comp62862_c0_seq1	Q61818	Retinoic acid-induced protein 1	6.95167	-0.255808	0.733609			-0.475857	1		-0.942882	0.0393892
comp3206_c0_seq1	Q4QQV8	Charged multivesicular body protein 5	196.193	-0.0978139	0.733714			0.256029	0.409171		0.423874	0.0182747
comp2120_c0_seq1	A7S654	Predicted protein	107.621	-0.271395	0.733917			0.8195	0.402293		1.18018	0.0254983
comp12358_c0_seq1	Q9UBH6	Xenotropic and polytropic retrovirus receptor 1	52.2121	0.280026	0.734041			0.416257	0.614962		1.16512	0.0311306
comp9637_c0_seq1	O54834	Rho GTPase-activating protein 6	90.0271	0.15277	0.734041			0.538944	0.402293		0.806317	0.00763461
comp9853_c0_seq1	Q5R7A7	Serine/threonine-protein kinase Sgk3	51.3582	0.16518	0.734237			0.376043	0.434138		0.630297	0.0331279
comp2972_c0_seq1	Q6URK8	Testis, prostate and placenta-expressed protein	161.182	-0.194757	0.734406			0.443614	0.434117		1.1309	0.00509149
comp42076_c0_seq1	Q8BW94	Dynein heavy chain 3, axonemal	5.13426	0.312371	0.734406			0.475778	1		1.22074	0.0429442
comp1208_c0_seq1	Q99K85	Phosphoserine aminotransferase	180.114	0.173207	0.735353			0.44305	0.411828		0.755036	0.0205263
comp52765_c0_seq1	Q8BXJ9	Transmembrane protein 62	4.36867	-0.324913	0.735353			0.742712	1		1.30306	0.047706
comp17308_c0_seq1	O57382	Tolloid-like protein 2	4.61681	-0.338493	0.735581			0.769671	1		2.15229	0.00703415
comp3247_c0_seq1	Q62763	Casein kinase I isoform gamma-3	189.568	0.118121	0.735581			0.235389	0.489321		0.464295	0.0294101
comp78_c0_seq1	Q95NR9	Calmodulin	1827.25	-0.208142	0.735581			0.476645	0.43211		0.758912	0.0485427
comp844_c0_seq1	Q54QX2	Probable spore coat protein DDB_G0283555	349.23	0.210803	0.735581			1.095	0.122605		1.4073	0.0017949
comp11130_c0_seq1	Q7SYD5	Protein transport protein Sec31A	79.9686	-0.188455	0.73659			0.368215	0.499582		0.830408	0.0200496
comp19135_c0_seq1	Q6DGQ4	UPF0547 protein C16orf87 homolog	33.2756	0.162771	0.736687			0.109611	0.848375		0.717743	0.0164495
comp618_c0_seq1	Q6NYB7	Ras-related protein Rab-1A	937.772	0.130037	0.736727			0.443845	0.402293		0.641062	0.0116524
comp12288_c0_seq1	Q96NL6	Sodium channel and clathrin linker 1	99.0486	0.126235	0.737124			0.280055	0.444499		0.441846	0.0481796
comp1314_c0_seq1	Q14444	Caprin-1	553.356	-0.0977297	0.737735			0.246752	0.414828		0.705177	0.000473574
comp23794_c0_seq1	A9UMP7	Enolase-like protein ENO4	29.4925	-0.198863	0.737832			0.400998	0.491214		0.74115	0.041985
comp6633_c0_seq1	Q8BXA5	Cleft lip and palate transmembrane protein 1-like protein	71.8631	-0.124686	0.737832			0.0405405	0.931382		0.575859	0.0138806
comp8271_c0_seq1	P79748	5-hydroxytryptamine receptor 1D	118.134	0.176792	0.738079			0.285031	0.588767		0.789009	0.0190465
comp3855_c0_seq1	A7RRZ3	Predicted protein	23.4681	-0.238099	0.738891			0.557047	0.43211		0.886488	0.047539
comp7534_c0_seq1	P16393	3-hydroxy-3-methylglutaryl-coenzyme A reductase	117.392	0.144792	0.739172			0.0899159	0.863038		0.578462	0.0291531
comp21989_c0_seq1	P02516	Heat shock protein 23	6.88984	-0.285349	0.739327			0.576272	1		1.38039	0.0178244
comp23903_c0_seq1	P58735	Sulfate anion transporter 1	26.0364	0.205197	0.739665			0.476672	0.435852		0.936799	0.0173723
comp24872_c0_seq1	P13590	Neural cell adhesion molecule 1	9.64338	0.29214	0.73967			0.223726	1		1.20373	0.0345009
comp69635_c0_seq1	Q9EPH8	Polyadenylate-binding protein 1	5.2736	-0.332822	0.740155			-0.450316	1		-2.01636	0.011094
comp5452_c0_seq1	Q12756	Kinesin-like protein KIF1A	87.4831	0.166558	0.740367			0.583713	0.402293		1.04823	0.00299593
comp4207_c0_seq1	Q921D9	Grainyhead-like protein 1 homolog	186.386	-0.097723	0.740377			0.249338	0.415046		0.511326	0.00840303
comp2143_c0_seq1	Q86XN7	Proline and serine-rich protein 1	243.767	-0.138274	0.74049			0.501272	0.402293		0.508773	0.0453809
comp28087_c0_seq1	Q8HXQ5	Multidrug resistance-associated protein 1	22.248	-0.175869	0.740571			-1.14701	0.0122255		-1.11384	0.00141569
comp11429_c0_seq1	C3Y3R3	Putative uncharacterized protein	69.6361	-0.15859	0.740584			0.463963	0.402293		0.715566	0.0184145
comp4183_c0_seq1	Q28IH8	Coiled-coil domain-containing protein 104	210.425	0.171496	0.74066			0.396006	0.436936		0.731209	0.0246933
comp2804_c0_seq1	Q66IM5	Protein GTLF3B	80.2758	-0.188333	0.740708			0.642805	0.402293		1.01317	0.00871014
comp22581_c0_seq1	Q90YJ2	Neuroglobin	15.4295	-0.234611	0.741271			0.121965	1		1.09639	0.0170961
comp25645_c0_seq1	Q91WI7	Integrin-alpha FG-GAP repeat-containing protein 2	29.6728	0.21498	0.741778			0.00509082	0.994948		0.778911	0.0488557
comp6144_c0_seq1	P50169	Retinol dehydrogenase 3	38.6329	0.317788	0.742179			0.520218	0.584083		1.68097	0.0166846
comp5619_c0_seq1	A5PJS6	Ubiquitin carboxyl-terminal hydrolase 10	173.468	0.122092	0.742352			0.184466	0.623451		0.51948	0.0231295
comp4977_c0_seq1	A7SX97	Predicted protein	206.548	0.154765	0.74322			0.324973	0.477677		0.927166	0.00458465
comp5495_c0_seq1	Q4KLN7	ADP-ribosylation factor GTPase-activating protein 3	235.845	0.166302	0.743516			0.280924	0.574898		0.84193	0.0118248
comp895_c0_seq1	Q7M767	Ubiquitin-conjugating enzyme E2 variant 2	554.233	-0.0976661	0.744251			0.214421	0.460052		0.360992	0.0452259
comp8712_c0_seq1	A2AJ76	Hemicentin-2	98.1481	0.134279	0.74447			-0.296883	0.449338		-0.542095	0.028659
comp28961_c0_seq1	A7RXN0	Predicted protein	18.9293	0.320412	0.744603			0.0291059	1		1.69201	0.0179167
comp56200_c0_seq1	Q27433	Mechanosensory protein 2	3.11678	-0.319712	0.744603			-0.766407	1		-1.64633	0.020365
comp6964_c0_seq1	Q9Y3B9	RRP15-like protein	60.9887	0.18543	0.744906			0.452524	0.425868		0.741848	0.0342569
comp1127_c0_seq1	Q60HC7	Transketolase	871.555	0.18228	0.745234			0.345005	0.525577		0.834685	0.0201148
comp28686_c0_seq1	Q8TF71	Monocarboxylate transporter 10	25.4731	-0.186356	0.745234			-1.25322	0.00972639		-1.32477	0.000547057
comp111_c0_seq1	Q9EPH8	Polyadenylate-binding protein 1	3542.3	-0.103644	0.746222			0.438375	0.376438		0.679632	0.00239254
comp1592_c0_seq1	Q62829	Serine/threonine-protein kinase PAK 3	448.868	0.115356	0.746513			0.371802	0.402293		0.604549	0.0100094
comp14188_c0_seq1	Q4KLA0	Cyclin-C	60.4666	0.192299	0.746876			0.615985	0.402293		0.765119	0.0374438
comp4842_c0_seq1	Q4V7T8	Ropporin-1-like protein	35.0703	-0.180876	0.746941			0.427112	0.440601		0.724452	0.034782
comp983_c0_seq1	Q6DRH5	H/ACA ribonucleoprotein complex subunit 3	164.718	-0.176647	0.747515			0.721854	0.395722		0.876582	0.0145511
comp2409_c0_seq1	Q6DID7	Protein wntless homolog	205.346	0.231576	0.747703			0.411448	0.556663		0.909376	0.0450853
comp10377_c0_seq1	Q8K4Q8	Collectin-12	74.7956	0.220611	0.747767			0.400392	0.548509		1.14109	0.0125878
comp8855_c0_seq1	Q5VWP2	Protein FAM46C	87.2013	0.157349	0.747767			0.614619	0.402293		0.690743	0.0233302
comp44267_c0_seq1	Q8BP74	L-seryl-tRNA(Sec) kinase	5.8802	0.255904	0.748122			0.633793	1		0.963914	0.048583
comp11916_c0_seq1	Q9ZCN4	Uncharacterized protein RP689	51.8725	-0.252583	0.748129			0.509036	0.501489		1.1328	0.0266839
comp3487_c0_seq1	Q8CHL0	Frizzled-5	83.9083	-0.159023	0.748149			1.02718	0.0285599		1.1992	0.000626691
comp1645_c0_seq1	A8KB59	Coiled-coil domain-containing protein 153	221.498	0.153719	0.748191			0.370476	0.431884		0.605396	0.0386414
comp14612_c0_seq1	P21953	2-oxoisovalerate dehydrogenase subunit beta, mitochondrial	44.266	0.155802	0.748215			0.448325	0.404781		0.602298	0.0384441
comp3408_c0_seq1	Q9GKL8	Cathepsin L1	26.897	0.255407	0.748215			0.546313	0.476584		1.28009	0.0160662
comp10833_c0_seq1	P14755	Lambda-crystallin	58.4571	-0.153038	0.750122			0.163271	0.75939		0.797021	0.0104524
comp773_c0_seq1	A7SG11	Predicted protein	659.25	-0.239288	0.750122			5.31663	1.13406e-38		5.49991	1.55084e-41
comp25990_c0_seq1	Q2KIR0	Uncharacterized protein C4orf45 homolog	7.25431	-0.254799	0.750297			1.01799	1		1.30634	0.0163469
comp7250_c0_seq1	Q921Y2	U3 small nucleolar ribonucleoprotein protein IMP3	92.6217	0.14213	0.750376			0.335553	0.441975		0.684656	0.0156091
comp5494_c0_seq1	Q08C92	tRNA wybutosine-synthesizing protein 1 homolog	133.908	-0.110385	0.750929			0.055026	0.896711		0.447232	0.0317036
comp6586_c0_seq1	Q5ZJQ8	Ubiquitin-associated domain-containing protein 2	86.656	0.152945	0.750929			0.581895	0.402293		0.634194	0.0312761
comp7487_c0_seq1	Q5RAL9	Glucosamine 6-phosphate N-acetyltransferase	37.4779	-0.18464	0.751068			0.667511	0.402293		0.878739	0.0182189
comp21399_c0_seq1	Q9BQS2	Synaptotagmin-15	16.1622	0.260764	0.751084			0.0562992	1		1.26143	0.0187413
comp10060_c0_seq1	H3JJN7	Uncharacterized protein	73.0765	0.0990619	0.751147			0.258983	0.41501		0.379558	0.0358469
comp3164_c0_seq1	O46522	Cytochrome b-245 heavy chain	288.58	0.250488	0.751174			0.501728	0.507999		1.5012	0.00742838
comp3824_c0_seq1	Q16822	Phosphoenolpyruvate carboxykinase [GTP], mitochondrial	75.4664	-0.296229	0.751276			0.880845	0.402293		2.29236	0.00160744
comp4664_c0_seq1	Q96NN9	Apoptosis-inducing factor 3	255.017	0.10163	0.751862			0.549555	0.146116		0.796773	0.000240169
comp5381_c0_seq1	Q5E964	26S proteasome non-ATPase regulatory subunit 13	110.467	-0.132158	0.751976			0.497417	0.402293		0.673288	0.0125716
comp3943_c0_seq1	Q5U3Q6	Cdc42-interacting protein 4 homolog	392.803	0.220933	0.752251			0.36219	0.600959		1.27875	0.00836197
comp14270_c0_seq1	Q28GW8	Maternal embryonic leucine zipper kinase	49.3531	-0.137535	0.752865			0.627203	0.337295		0.583261	0.0285047
comp35355_c0_seq1	P22125	Ras-related protein ORAB-1	6.48809	-0.299291	0.752865			-1.28717	1		-1.32099	0.0374039
comp70_c0_seq1	Q9N0C7	Mammalian ependymin-related protein 1	2351.89	-0.156575	0.752865			0.259319	0.598596		0.804915	0.013317
comp24297_c0_seq1	Q8CG45	Aflatoxin B1 aldehyde reductase member 2	7.96038	-0.218935	0.752883			0.834557	1		0.927512	0.034535
comp3908_c0_seq1	P24156	Protein l(2)37Cc	61.5471	-0.190377	0.75291			0.614139	0.402293		0.766646	0.0401984
comp154_c0_seq1	P63245	Guanine nucleotide-binding protein subunit beta-2-like 1	587.759	-0.166612	0.753154			0.648167	0.402293		0.864552	0.0128888
comp12837_c0_seq1	Q9CQ46	EF-hand calcium-binding domain-containing protein 2	30.0877	-0.192799	0.753836			0.340389	0.579033		0.923871	0.0181286
comp18558_c0_seq1	Q07282	Tetracycline resistance protein, class E	47.1053	0.27728	0.753927			0.380855	0.673253		1.1321	0.0499441
comp10743_c0_seq1	Q6GQ52	Mitochondrial import inner membrane translocase subunit Tim10-B	55.9303	-0.181641	0.754174			0.441858	0.437987		0.85405	0.0200496
comp5062_c0_seq1	B4VYF0	Tetratricopeptide repeat family	85.8783	-0.127933	0.754443			-0.330944	0.418081		-0.700343	0.00845154
comp1685_c0_seq1	Q8I1A6	Endophilin-A	385.238	0.173513	0.754893			0.538431	0.402293		0.851149	0.0173345
comp5719_c0_seq1	Q9BUH8	Brain-enriched guanylate kinase-associated protein	69.4598	0.225469	0.754985			0.731268	0.402293		1.47156	0.00428264
comp37377_c0_seq1	P98070	Bone morphogenetic protein 1	8.22395	0.267306	0.755656			0.682386	1		1.4727	0.0119447
comp18403_c0_seq1	Q96C24	Synaptotagmin-like protein 4	69.5656	0.173937	0.756356			0.473988	0.413491		0.710166	0.0377989
comp3606_c0_seq1	Q7RTN6	STE20-related kinase adapter protein alpha	129.703	0.22674	0.756356			0.169073	0.839995		1.21576	0.0130421
comp30855_c0_seq1	Q96MP8	BTB/POZ domain-containing protein KCTD7	17.4582	-0.203395	0.756491			0.395435	1		0.903737	0.0265654
comp9225_c0_seq1	O60216	Double-strand-break repair protein rad21 homolog	149.025	0.12984	0.756491			0.295327	0.46413		0.521016	0.0387568
comp11513_c0_seq1	A7RFR7	Predicted protein	11.3556	-0.231546	0.756575			0.723661	1		1.03359	0.0294339
comp191_c0_seq1	P17702	60S ribosomal protein L28	458.52	-0.152378	0.756623			0.711527	0.314758		0.911527	0.00645963
comp13382_c0_seq1	Q26626	Kinesin-associated protein 3	82.618	-0.104261	0.756863			0.367884	0.402293		0.454899	0.0248835
comp10302_c0_seq1	Q6AX59	Abhydrolase domain-containing protein 8	84.0445	0.12197	0.757038			0.264924	0.48483		0.474188	0.0419819
comp1216_c0_seq1	P04636	Malate dehydrogenase, mitochondrial	314.581	-0.116368	0.757882			0.517359	0.376264		0.84986	0.00119801
comp1309_c0_seq1	P62836	Ras-related protein Rap-1A	526.479	0.115291	0.757911			0.24349	0.498217		0.510015	0.0263767
comp35525_c0_seq1	Q5M883	Chloride intracellular channel protein 2	4.34381	0.314598	0.758296			-0.341621	1		-1.61573	0.0329437
comp14309_c0_seq1	A7RRX3	Predicted protein	10.8147	0.21656	0.758626			0.87192	1		1.15473	0.0126169
comp16993_c0_seq1	P53355	Death-associated protein kinase 1	21.8737	0.281244	0.75904			0.850394	0.402293		1.43682	0.0215462
comp4829_c0_seq1	Q03601	RING finger protein nhl-1	110.456	-0.13955	0.759044			0.199553	0.669893		0.56233	0.0402095
comp10304_c0_seq1	Q9CQS4	Solute carrier family 25 member 46	37.7798	0.138605	0.759187			0.371114	0.417157		0.536305	0.0426324
comp10262_c0_seq1	O43592	Exportin-T	128.791	-0.106849	0.759384			0.228944	0.497745		0.529144	0.0155707
comp1279_c0_seq1	Q96RW7	Hemicentin-1	306.127	0.209431	0.759384			0.566529	0.414978		0.983494	0.0243314
comp46_c0_seq1	P47830	60S ribosomal protein L27a	1342.49	-0.183522	0.759384			0.514813	0.411113		0.891178	0.0201426
comp6095_c0_seq1	P33277	GTPase-activating protein	106.847	0.214179	0.759384			0.532516	0.433761		0.90373	0.0390301
comp18922_c0_seq1	Q9CR76	Transmembrane protein 186	21.6172	-0.194654	0.759743			0.668036	0.402293		0.869112	0.0284058
comp72_c0_seq1	P37380	60S ribosomal protein L17	1408.13	-0.183482	0.759743			0.50802	0.412578		0.774505	0.0375253
comp14797_c0_seq1	Q0JM17	DEAD-box ATP-dependent RNA helicase 56	66.621	-0.28885	0.760013			-0.681164	0.448157		-1.36345	0.0345679
comp8011_c0_seq1	Q9JJ31	Cullin-5	93.0264	0.127652	0.760073			0.460928	0.402293		0.517208	0.0388781
comp13034_c0_seq1	A7RKF6	tRNA-splicing ligase RtcB homolog	51.3676	-0.133656	0.760073			0.255396	0.55284		0.590979	0.0255251
comp5638_c0_seq1	A1L1W9	Monocarboxylate transporter 10	221.596	-0.202238	0.760136			0.545274	0.417039		1.51344	0.00145014
comp11227_c0_seq1	Q6DMN8	Spermatogenesis-associated protein 4	53.5924	-0.131485	0.760256			0.727592	0.173241		0.94439	0.00160744
comp3108_c0_seq1	Q01177	Plasminogen	169.149	0.205191	0.760398			1.16353	0.122605		1.2831	0.00624403
comp8627_c0_seq1	Q6PCS4	Rho GTPase-activating protein 29	314.902	-0.144044	0.760761			0.463217	0.402293		0.588685	0.0411705
comp13322_c0_seq1	Q1HFZ0	tRNA (cytosine(34)-C(5))-methyltransferase	43.1916	0.153268	0.760979			0.342749	0.481974		0.813144	0.0116163
comp18785_c0_seq1	P22033	Methylmalonyl-CoA mutase, mitochondrial	36.4881	-0.172381	0.761072			0.473612	0.415145		0.681341	0.0470522
comp66737_c0_seq1	A7RFE0	Predicted protein	2.56103	-0.308049	0.761119			-1.0514	1		-1.64829	0.0262706
comp13440_c0_seq1	Q9NUP1	Protein cappuccino homolog	31.7074	0.162906	0.761181			0.331584	0.52357		0.631882	0.0465039
comp576_c0_seq1	P74897	Universal stress protein in QAH/OAS sulfhydrylase 3'region	497.092	-0.131024	0.761241			0.835567	0.0532183		1.25652	5.72762e-06
comp8654_c0_seq1	P24724	Heat shock protein 90	22.3177	0.306103	0.761241			-0.503584	0.613073		-1.42993	0.0473662
comp11849_c0_seq1	O73742	Transcription factor COE3	65.7631	0.269322	0.761279			0.319622	0.733327		1.39537	0.020425
comp2063_c0_seq1	Q9IB83	Proteasome subunit beta type-1-B	163.591	0.190586	0.761858			0.678895	0.402293		0.998587	0.0153323
comp30611_c0_seq1	Q9C0A0	Contactin-associated protein-like 4	6.72737	-0.277522	0.76201			1.21635	1		1.71043	0.0100094
comp1648_c0_seq1	P40939	Trifunctional enzyme subunit alpha, mitochondrial	211.531	0.14961	0.762169			0.343472	0.469498		0.682175	0.0258564
comp20739_c0_seq1	Q8N0U7	Uncharacterized protein C1orf87	28.6666	0.14585	0.762536			0.330914	0.474411		0.570326	0.0426773
comp10633_c0_seq1	Q8AVP1	Ribosome production factor 1	47.88	0.179891	0.762628			0.407208	0.476706		0.710378	0.0488389
comp13402_c0_seq1	Q6PJW8	Consortin	58.6897	0.128565	0.762653			0.697339	0.190591		0.784585	0.00594759
comp2111_c0_seq1	A7SZJ7	Predicted protein	126.106	0.149035	0.763103			-0.490956	0.402293		-0.773596	0.0142853
comp10013_c0_seq1	Q6ZZY0	Cryptochrome-1	52.6592	0.152919	0.763123			0.613662	0.402293		0.801217	0.0137667
comp103_c0_seq1	P02845	Vitellogenin-2	4005	-0.177605	0.763123			0.807324	0.365135		1.12667	0.00588629
comp6473_c0_seq1	Q9JM13	Rab5 GDP/GTP exchange factor	182.348	0.0942542	0.763123			0.474181	0.275498		0.596287	0.00469265
comp28_c0_seq1	O59949	Elongation factor 1-alpha	1769.99	-0.103264	0.763226			0.509498	0.285207		0.764056	0.00140515
comp2122_c0_seq1	Q9Y6R1	Electrogenic sodium bicarbonate cotransporter 1	300.082	0.170344	0.76328			0.504289	0.408647		0.746133	0.0332522
comp6015_c0_seq1	P12815	Programmed cell death protein 6	54.1409	0.14749	0.76328			0.541555	0.402293		0.731945	0.0172579
comp25971_c0_seq1	A7S2Z8	Predicted protein	16.9173	0.181733	0.763835			0.145345	1		-0.701646	0.0470209
comp24231_c0_seq1	Q641Y9	DALR anticodon-binding domain-containing protein 3	11.2508	-0.186954	0.76409			0.313508	1		0.748638	0.0448769
comp5299_c0_seq1	Q8BQH6	CUB domain-containing protein 2	92.0665	-0.194333	0.76417			0.215162	0.760695		0.881115	0.0296797
comp5484_c0_seq1	Q9CR62	Mitochondrial 2-oxoglutarate/malate carrier protein	28.8413	-0.158748	0.764237			0.435129	0.420973		0.76076	0.0205966
comp6133_c0_seq1	A7S210	Predicted protein	48.906	0.20513	0.764286			1.04287	0.261979		1.01825	0.0208426
comp1852_c0_seq1	A7SA47	Eukaryotic translation initiation factor 3 subunit H	163.971	-0.143617	0.764641			0.108292	0.846238		0.685628	0.0218449
comp4086_c0_seq1	Q9EPQ2	X-linked retinitis pigmentosa GTPase regulator-interacting protein 1	145.804	-0.139018	0.764679			0.227782	0.625325		0.549471	0.0493206
comp2038_c0_seq1	Q0MQI4	NADH dehydrogenase [ubiquinone] flavoprotein 1, mitochondrial	111.833	0.121244	0.765201			0.1805	0.663224		0.472158	0.049341
comp3592_c0_seq1	Q8N5D0	WD and tetratricopeptide repeats protein 1	54.8155	0.191501	0.765263			0.249941	0.711167		0.799518	0.0418631
comp470_c0_seq1	Q25117	ATP synthase subunit beta, mitochondrial	1017.71	-0.108666	0.765832			0.54995	0.277112		0.688698	0.00560063
comp1885_c0_seq1	Q8LGG8	Universal stress protein A-like protein	117.423	0.204108	0.76596			0.905623	0.395722		1.22828	0.00889974
comp33320_c0_seq1	B3RL47	Predicted protein	11.3793	-0.270771	0.76599			-0.0278382	1		1.18146	0.0457406
comp971_c0_seq1	Q4V7C7	Actin-related protein 3	574.248	0.0862811	0.766423			0.324644	0.402293		0.397177	0.025233
comp15485_c0_seq1	Q5R8S4	Endoplasmic reticulum lectin 1	44.6165	0.145274	0.766438			0.214127	0.670286		0.598043	0.0389562
comp8896_c0_seq1	P49336	Cyclin-dependent kinase 8	111.304	0.164494	0.766505			0.423033	0.433845		0.668567	0.047125
comp3051_c0_seq1	Q96RW7	Hemicentin-1	451.292	-0.247478	0.766522			1.28521	0.249872		1.86336	0.00272217
comp3718_c0_seq1	P18519	Tumor necrosis factor receptor superfamily member 16	26.1978	-0.276822	0.766522			0.0857074	0.942067		1.61669	0.0141976
comp19623_c0_seq1	Q5ZM25	Obg-like ATPase 1	41.214	-0.272145	0.766591			-0.781018	0.411206		-1.33079	0.0308571
comp6451_c0_seq1	Q62077	1-phosphatidylinositol 4,5-bisphosphate phosphodiesterase gamma-1	54.7223	0.151462	0.766591			0.222279	0.672086		0.619744	0.0420369
comp8402_c0_seq1	P41236	Protein phosphatase inhibitor 2	37.2825	0.195412	0.766736			0.773728	0.402293		1.59274	0.000643524
comp9381_c0_seq1	Q9EQS9	Immunoglobulin superfamily DCC subclass member 4	259.105	0.247353	0.766778			0.400776	0.630301		1.58429	0.00781157
comp11859_c0_seq1	Q9JJL4	Rho-related GTP-binding protein RhoQ	23.5878	0.289852	0.766825			-0.0435232	0.973319		1.74452	0.0142163
comp15740_c0_seq1	O15439	Multidrug resistance-associated protein 4	95.5328	-0.171879	0.767213			0.303916	0.598157		0.74802	0.0363096
comp105_c0_seq1	Q9VMU4	60S ribosomal protein L37a	508.854	-0.164971	0.76742			0.317732	0.557243		0.727742	0.0349214
comp1825_c0_seq1	Q7Z5K2	Wings apart-like protein homolog	51.0696	0.115516	0.76742			0.485398	0.402293		0.531151	0.023447
comp21526_c0_seq1	Q69ZU8	Ankyrin repeat domain-containing protein 6	26.0765	-0.166574	0.767452			-0.313658	0.555093		-0.852008	0.0155909
comp8300_c0_seq1	Q9H4B6	Protein salvador homolog 1	109.396	0.125967	0.767452			0.166978	0.710724		0.530118	0.0376215
comp32226_c0_seq1	Q6NUA7	Nucleotide exchange factor SIL1	5.28387	0.286873	0.76789			0.334501	1		1.38623	0.0342311
comp6482_c0_seq1	Q6DHR8	Nogo-B receptor	85.1078	0.151006	0.768177			0.562386	0.402293		0.912816	0.00774975
comp2525_c0_seq1	P59325	Eukaryotic translation initiation factor 5	324.861	-0.0882209	0.768303			0.436242	0.313833		0.639238	0.00199877
comp1423_c0_seq1	P19804	Nucleoside diphosphate kinase B	244.507	0.144267	0.768402			0.332145	0.479579		0.649684	0.0308539
comp10095_c0_seq1	Q567Y6	Rab-like protein 5	47.2196	0.172238	0.768472			0.582517	0.402293		0.741195	0.0379051
comp11037_c0_seq1	P62294	Abnormal spindle-like microcephaly-associated protein homolog	45.1226	0.160374	0.768508			0.404905	0.442537		0.725611	0.0288223
comp30130_c0_seq1	P25931	Neuropeptide Y receptor	9.27972	-0.293395	0.768671			-0.0302662	1		1.66628	0.0201912
comp2864_c0_seq1	Q9ES46	Beta-parvin	188.954	-0.121418	0.768678			0.207264	0.616117		0.579727	0.0229203
comp4746_c0_seq1	A4K526	UPF0451 protein C17orf61 homolog	112.083	-0.150992	0.768882			0.551577	0.402293		0.648618	0.0387181
comp1340_c0_seq1	Q6P8E9	NHP2-like protein 1	118.098	-0.186125	0.769137			0.633113	0.402293		1.07789	0.0108938
comp1796_c0_seq1	P55196	Afadin	1129.66	-0.178656	0.769328			0.290731	0.634162		0.745681	0.0472136
comp12034_c0_seq1	A2A3L6	Tetratricopeptide repeat protein 24	93.415	0.106948	0.769329			0.161286	0.667552		0.61013	0.00913552
comp4960_c0_seq1	C3Y5C7	Putative uncharacterized protein	89.7568	0.143273	0.770528			0.603924	0.402293		0.751169	0.0160577
comp5362_c0_seq1	A7S1B3	Predicted protein	82.1252	0.205439	0.770939			0.644597	0.404781		1.07176	0.0189644
comp29429_c0_seq1	O76329	Interaptin	56.1999	0.106254	0.771134			0.352109	0.402293		0.516747	0.0187542
comp2606_c0_seq1	E2QWQ2	Serine/threonine-protein kinase NLK	325.918	0.179058	0.771174			0.338924	0.571079		1.08241	0.00913552
comp7028_c0_seq1	Q15750	TGF-beta-activated kinase 1 and MAP3K7-binding protein 1	86.8369	0.0998	0.771555			0.398467	0.402293		0.539719	0.012196
comp8686_c0_seq1	Q54CI5	DPH4 homolog	51.255	-0.133668	0.77159			0.24512	0.592997		0.583622	0.0338028
comp14817_c0_seq1	Q7KWX9	Putative exosome complex component rrp40	52.976	-0.17611	0.771812			0.372681	0.525845		0.723042	0.0499459
comp10940_c0_seq1	Q5BJC4	UPF0488 protein C8orf33 homolog	115.213	0.204758	0.772279			0.789296	0.402293		0.967218	0.0302976
comp8437_c0_seq1	C3YBF2	Putative uncharacterized protein	93.1645	-0.109747	0.77246			0.418775	0.402293		0.573524	0.0157978
comp13134_c0_seq1	Q8R512	UBX domain-containing protein 11	82.0998	0.116087	0.77263			0.297987	0.442038		0.497282	0.0363256
comp12803_c0_seq1	Q8TF76	Serine/threonine-protein kinase haspin	27.9379	0.207519	0.77271			0.599369	0.414828		1.00404	0.0260816
comp1501_c0_seq1	Q9HU55	Glutaredoxin	328.596	0.232063	0.77271			0.518976	0.496524		1.48751	0.00839658
comp5754_c0_seq1	Q6GLR6	Fibroblast growth factor 1	84.9503	-0.209921	0.772991			0.192889	0.813512		1.50199	0.00367213
comp3339_c0_seq1	Q5R889	Putative adenosylhomocysteinase 3	63.6667	0.228551	0.77303			0.981125	0.402293		0.981724	0.0499114
comp4653_c0_seq1	P57729	Ras-related protein Rab-38	66.15	0.188312	0.77303			0.736688	0.402293		0.93619	0.0231758
comp937_c0_seq1	A7SL41	Predicted protein	198.825	0.178134	0.773675			0.754398	0.402293		1.06662	0.0100239
comp7722_c0_seq1	A1L1W9	Monocarboxylate transporter 10	123.626	-0.204311	0.773819			0.460013	0.498102		1.5376	0.00259148
comp394_c0_seq1	Q13951	Core-binding factor subunit beta	411.264	0.192344	0.774038			0.184923	0.80291		0.854421	0.0401227
comp4337_c0_seq1	P49138	MAP kinase-activated protein kinase 2	97.9215	0.104507	0.774484			0.107644	0.790612		0.497314	0.0228594
comp16147_c0_seq1	A7SKR4	Predicted protein	42.4146	0.130434	0.774842			0.42349	0.404781		0.850383	0.00505176
comp13049_c0_seq1	Q5RGE6	Heat shock 70 kDa protein 14	49.6282	0.134956	0.775007			0.213248	0.655176		0.575462	0.0385271
comp19335_c0_seq1	P10165	Proline-rich proteoglycan 2	22.3153	-0.192172	0.775008			-0.996017	0.275498		-1.12596	0.00980463
comp1706_c0_seq1	Q5R9Z1	Vacuolar protein sorting-associated protein 29	348.027	-0.112298	0.775125			0.31041	0.425251		0.729343	0.00591832
comp2981_c0_seq1	P0CZ23	Acyl-coenzyme A oxidase 3, peroxisomal	295.581	0.0920596	0.775125			0.388871	0.402293		0.592237	0.00593734
comp3507_c0_seq1	Q9YHV3	Noggin-3	145.008	0.241189	0.775171			-0.541914	0.497677		-1.17191	0.0326298
comp48700_c0_seq1	Q80T79	CUB and sushi domain-containing protein 3	12.0165	-0.22837	0.775945			-0.426703	1		-1.0146	0.0419635
comp42260_c0_seq1	P12226	Fibroblast growth factor 2	6.50788	0.250113	0.776127			-0.748828	1		-1.20141	0.0293273
comp20773_c0_seq1	Q8UWA5	Carbonic anhydrase 2	23.444	0.236416	0.776381			0.731327	0.408926		2.04382	0.000768688
comp40397_c0_seq1	Q8VZD5	Shaggy-related protein kinase epsilon	11.7445	-0.263661	0.776563			-0.594904	1		-1.36559	0.0282881
comp1252_c0_seq1	Q5R7S6	AN1-type zinc finger protein 6	483.612	0.150336	0.776672			0.238552	0.654519		0.813148	0.016488
comp19391_c0_seq1	Q803S3	Protein MEMO1	34.9977	0.151855	0.776672			0.268591	0.618529		0.891398	0.00971774
comp3596_c0_seq1	Q8HXQ9	NADH dehydrogenase [ubiquinone] flavoprotein 1, mitochondrial	196.738	-0.13746	0.776856			0.383712	0.424556		0.614861	0.0367527
comp12730_c0_seq1	O43854	EGF-like repeat and discoidin I-like domain-containing protein 3	105.696	-0.189059	0.776866			0.423588	0.507111		0.963887	0.0227606
comp1031_c0_seq1	O62839	Catalase	203.331	0.111137	0.777079			0.359184	0.405229		0.683033	0.00828834
comp31778_c0_seq1	P41891	Protein gar2	12.9857	-0.239551	0.77712			0.0632973	1		1.17688	0.0295086
comp57_c0_seq1	Q90YS3	40S ribosomal protein S2	2398.91	-0.14733	0.77721			0.482087	0.402293		0.80199	0.0163623
comp21425_c0_seq1	Q9QY66	Zinc finger HIT domain-containing protein 2	15.7988	0.188713	0.777792			0.712474	1		0.862573	0.0342056
comp2053_c0_seq1	Q9DC69	NADH dehydrogenase [ubiquinone] 1 alpha subcomplex subunit 9, mitochondrial	204.037	-0.166198	0.777837			0.647114	0.402293		0.858125	0.0213178
comp8894_c0_seq1	Q63ZK1	Mitochondrial intermembrane space import and assembly protein 40-B	28.4886	-0.213441	0.779065			0.0959638	0.918293		1.17668	0.017107
comp3471_c0_seq1	O95684	FGFR1 oncogene partner	128.608	0.0902852	0.779221			0.215206	0.48282		0.378015	0.0438424
comp5830_c0_seq1	Q9D0F3	Protein ERGIC-53	109.637	0.0969236	0.779249			0.342531	0.402293		0.563238	0.0102585
comp2297_c0_seq1	P23935	NADH dehydrogenase [ubiquinone] 1 alpha subcomplex subunit 5	184.465	0.165952	0.77958			0.583358	0.402293		0.731201	0.0434509
comp21169_c0_seq1	Q0VD48	Vacuolar protein sorting-associated protein 4B	9.66918	0.207006	0.779653			0.20722	1		0.993669	0.0269582
comp20182_c0_seq1	Q9CR11	YEATS domain-containing protein 4	39.3601	0.140577	0.779711			0.514054	0.402293		0.774938	0.0141786
comp11845_c0_seq1	Q6PGW3	UPF0668 protein C10orf76 homolog	131.549	0.0848381	0.779958			0.384311	0.402293		0.351507	0.0467916
comp14343_c0_seq1	I1EYP5	Uncharacterized protein	23.1662	-0.193121	0.779958			0.912731	0.395722		0.835509	0.0497827
comp12629_c0_seq1	A7RHM3	Predicted protein	83.883	0.142292	0.780056			0.377534	0.441975		0.695816	0.0253753
comp3240_c0_seq1	P07283	Phosphomannomutase	98.8527	0.168343	0.780056			0.418621	0.467944		1.02807	0.00997689
comp8443_c0_seq1	Q00969	Cyclic AMP-dependent transcription factor ATF-2	31.4348	-0.179505	0.780425			0.735844	0.402293		0.884345	0.0273103
comp33268_c0_seq1	A7RG80	Predicted protein	4.53206	0.284877	0.780502			0.479625	1		1.81403	0.016203
comp7351_c0_seq1	Q91WD1	DNA-directed RNA polymerase III subunit RPC4	119.43	0.115789	0.780607			0.342528	0.415145		0.529114	0.0334239
comp25222_c0_seq1	H2T7V8	Uncharacterized protein	34.1148	-0.14567	0.78072			0.257896	0.623931		0.607762	0.0490735
comp11782_c0_seq1	P40392	Ras-related protein RIC1	36.9609	-0.259604	0.780957			-0.807654	0.408647		-1.21554	0.048988
comp18083_c0_seq1	Q04833	Low-density lipoprotein receptor-related protein	11.1638	0.207094	0.781082			-0.293664	1		-1.01298	0.0252878
comp18813_c0_seq1	Q99K67	Alpha-aminoadipic semialdehyde synthase, mitochondrial	18.2838	-0.231391	0.781084			0.613479	1		1.58987	0.00673381
comp1908_c0_seq1	Q9CPX9	Anaphase-promoting complex subunit 11	164.721	0.10385	0.781356			0.445558	0.402293		0.524023	0.022075
comp2550_c0_seq1	B5FZY7	Eukaryotic initiation factor 4A-III	287.936	0.0849047	0.78137			0.325999	0.402293		0.523324	0.00855077
comp108_c0_seq1	P53111	NADPH-dependent aldehyde reductase ARI1	1368.29	0.220829	0.781715			0.56058	0.458089		1.70396	0.00325007
comp21156_c0_seq1	A7RR04	Elongation factor G, mitochondrial	34.76	-0.140724	0.781715			0.215833	0.685209		0.743318	0.0177111
comp2791_c0_seq1	Q14192	Four and a half LIM domains protein 2	190.223	-0.225843	0.782155			0.0830327	0.933172		1.21786	0.0226756
comp2812_c0_seq1	Q76LC6	RNA-binding protein 24	116.339	0.234823	0.782315			0.635045	0.437355		1.69555	0.00577
comp2971_c0_seq1	P37193	Adrenodoxin-like protein, mitochondrial	60.7893	-0.180276	0.782315			0.292499	0.657496		0.871989	0.0307231
comp48215_c0_seq1	Q99PD7	Sodium/potassium/calcium exchanger 3	3.09586	0.278375	0.783206			0.340633	1		-1.48658	0.0381344
comp548_c0_seq1	Q90593	78 kDa glucose-regulated protein	1495.8	0.181973	0.783242			0.411809	0.512486		0.823807	0.0437154
comp2852_c0_seq1	P14576	Signal recognition particle 54 kDa protein	187.931	0.112079	0.783265			0.387927	0.402293		0.650831	0.0123439
comp38811_c0_seq1	Q91713	Chordin	13.6975	0.247081	0.783265			0.185114	1		1.4148	0.0180822
comp476_c0_seq1	P54632	14-3-3-like protein	988.424	-0.130569	0.783432			0.303316	0.502546		0.872945	0.0063786
comp35886_c0_seq1	Q9DER5	Teneurin-2	43.3308	-0.252272	0.783863			-0.862287	0.402293		-1.39341	0.024307
comp11368_c0_seq1	Q5PQ59	Probable alpha-ketoglutarate-dependent dioxygenase ABH6	49.8728	-0.164926	0.784713			0.463618	0.430928		0.715702	0.0493286
comp1085_c0_seq1	P19382	Protein snail homolog Sna	340.769	0.121555	0.785182			0.0919593	0.859021		0.580322	0.0312219
comp11152_c0_seq1	Q2KHZ2	HBS1-like protein	41.0233	0.126499	0.785338			0.532127	0.402293		0.644653	0.021518
comp8505_c0_seq1	Q9NV56	MRG-binding protein	82.066	0.119577	0.78542			0.498191	0.402293		0.579232	0.0279809
comp3182_c0_seq1	A1ZTD8	Intein C-terminal splicing region domain protein	180.607	-0.156284	0.785712			-0.659128	0.402293		-0.747069	0.0329518
comp57486_c0_seq1	Q03133	Erythronolide synthase, modules 5 and 6	6.31208	-0.260762	0.785889			-1.05367	1		-1.30326	0.0389326
comp49123_c0_seq1	Q16832	Discoidin domain-containing receptor 2	3.13199	0.269323	0.785984			0.223331	1		-1.48496	0.0297044
comp5669_c0_seq1	Q96DI7	U5 small nuclear ribonucleoprotein 40 kDa protein	151.331	0.109871	0.786026			0.427182	0.402293		0.496763	0.0389326
comp6818_c0_seq1	A5PKG7	BTB/POZ domain-containing protein KCTD5	142.896	0.130617	0.786026			0.387318	0.419068		0.630333	0.0301637
comp18110_c0_seq1	Q9NU02	Ankyrin repeat domain-containing protein 5	79.4643	0.133714	0.786118			0.49917	0.402293		0.719286	0.018579
comp2835_c0_seq1	Q9DFS6	Eukaryotic translation initiation factor 4E-1A	284.373	0.149397	0.786421			0.425557	0.426771		0.761048	0.0253376
comp6961_c0_seq1	Q9BYV8	Centrosomal protein of 41 kDa	56.8144	0.116432	0.786882			0.631523	0.283598		0.579297	0.0248991
comp31365_c0_seq1	O01635	Degenerin-like protein asic-1	22.5001	-0.221875	0.787058			0.649648	0.423182		1.2995	0.0166038
comp2679_c0_seq1	Q91VZ6	Stromal membrane-associated protein 1	297.331	0.131138	0.7872			0.46271	0.402293		0.691675	0.0214706
comp612_c0_seq1	P81004	Voltage-dependent anion-selective channel protein 2	355.505	-0.144768	0.7872			0.511539	0.402293		0.818	0.0164242
comp718_c0_seq1	Q9CQQ8	U6 snRNA-associated Sm-like protein LSm7	216.453	-0.185013	0.7872			0.585865	0.409421		0.843147	0.0454813
comp3691_c0_seq1	Q9UNE7	E3 ubiquitin-protein ligase CHIP	35.1193	0.196477	0.787257			0.777038	0.402293		0.893497	0.0457319
comp1006_c0_seq1	Q24180	Deformed epidermal autoregulatory factor 1	298.951	-0.233428	0.787271			0.422728	0.617169		1.40342	0.0163428
comp5691_c0_seq1	Q969Q6	Serine/threonine-protein phosphatase 2A regulatory subunit B'' subunit gamma	193.531	0.113439	0.78747			0.327646	0.425868		0.505974	0.0427926
comp639_c0_seq1	Q01033	Uncharacterized gene 48 protein	591.115	0.110916	0.788343			0.546362	0.387242		0.822143	0.00350211
comp5092_c0_seq1	Q0WYX8	MAM domain-containing glycosylphosphatidylinositol anchor protein 1	84.1796	-0.261748	0.788931			-2.20495	0.00439299		-1.80447	0.0109044
comp20286_c0_seq1	Q9Y4E6	WD repeat-containing protein 7	74.3363	-0.10681	0.788953			-0.470843	0.402293		-0.691683	0.00649812
comp18985_c0_seq1	Q2TBI8	Nucleoside diphosphate-linked moiety X motif 22	22.4704	0.162204	0.789047			0.431682	0.452229		0.70199	0.0482988
comp10094_c0_seq1	Q640V2	Protein RMD5 homolog A	95.4898	0.0964885	0.789111			0.424142	0.402293		0.65613	0.0055539
comp17465_c0_seq1	Q8BJD1	Inter-alpha-trypsin inhibitor heavy chain H5	23.9136	0.177664	0.789252			0.744497	0.402293		1.04162	0.0143443
comp4336_c0_seq1	Q53HC0	Coiled-coil domain-containing protein 92	143.366	0.0847871	0.789401			0.212241	0.480662		0.485934	0.013192
comp331_c0_seq1	Q5R5H1	S-adenosylmethionine synthase isoform type-2	687.262	-0.144249	0.789414			0.241255	0.653591		0.835988	0.0153156
comp14900_c0_seq1	Q9EPK6	Nucleotide exchange factor SIL1	39.6547	0.191957	0.789437			0.312979	0.664851		0.926168	0.0354169
comp29022_c0_seq1	P48728	Aminomethyltransferase, mitochondrial	21.7791	-0.158447	0.789575			0.812909	0.365135		0.8032	0.0272479
comp2341_c0_seq1	Q5R2J4	Protein APCDD1	102.672	0.244071	0.789837			0.22154	0.827149		1.28399	0.0327123
comp30845_c0_seq1	A7RVD8	Predicted protein	10.3179	0.18232	0.790087			0.101585	1		0.792018	0.0453052
comp10170_c0_seq1	Q9Y6N1	Cytochrome c oxidase assembly protein COX11, mitochondrial	93.5992	0.123649	0.790227			0.379639	0.415752		0.660049	0.0201331
comp42068_c0_seq1	A7STQ5	Predicted protein	15.137	0.190698	0.790227			0.857031	1		0.93251	0.0333947
comp2650_c0_seq1	P55884	Eukaryotic translation initiation factor 3 subunit B	176.085	0.106745	0.79027			0.235097	0.54107		0.651338	0.0107368
comp11083_c0_seq1	A7S210	Predicted protein	40.1174	0.1573	0.79037			0.895282	0.261979		0.960833	0.0119301
comp188_c0_seq1	P02385	60S ribosomal protein L4-B	1499.27	-0.116059	0.79037			0.590682	0.365135		0.681045	0.0142023
comp8729_c0_seq1	A7RR34	UPF0740 protein v1g200856	42.4581	-0.168825	0.79037			0.700754	0.402293		1.22981	0.00489082
comp10935_c0_seq1	B1H283	Uncharacterized protein C1orf177 homolog	46.0984	0.185334	0.790493			0.566245	0.418081		1.54195	0.00161048
comp304_c0_seq1	A7S6V1	Predicted protein	270.127	-0.163568	0.790497			0.0169489	0.983076		0.881592	0.0220371
comp4426_c0_seq1	O42184	CAP-Gly domain-containing linker protein 1	263.628	-0.194036	0.790647			0.195245	0.807529		1.08842	0.0201383
comp12677_c0_seq1	A6QLU6	Probable G-protein coupled receptor 133	50.2214	0.251158	0.790679			0.418891	0.655131		1.81354	0.00835557
comp56065_c0_seq1	Q8NC69	BTB/POZ domain-containing protein KCTD6	6.22139	-0.23623	0.790687			0.201821	1		1.11943	0.0453917
comp75_c0_seq1	Q6XIM8	40S ribosomal protein S15a	777.987	-0.144754	0.791609			0.588774	0.402293		0.805241	0.0191211
comp1011_c0_seq1	P54357	Myosin-2 essential light chain	342.458	-0.143557	0.791689			0.586568	0.402293		1.07485	0.0039502
comp4584_c0_seq1	Q9D8V0	Minor histocompatibility antigen H13	102.352	-0.134976	0.791849			0.596135	0.402293		0.875631	0.00902572
comp29186_c0_seq1	Q6PCQ0	IQ domain-containing protein E	12.0162	-0.247385	0.7919			0.718527	1		1.44065	0.0220115
comp2412_c0_seq1	Q92539	Phosphatidate phosphatase LPIN2	267.789	0.0969121	0.791982			0.274623	0.437355		0.636753	0.00779352
comp50014_c0_seq1	Q0P6H9	Transmembrane protein 62	4.86556	0.247153	0.791982			0.0884319	1		1.1562	0.0487052
comp20055_c0_seq1	Q9UKT5	F-box only protein 4	23.2612	-0.169349	0.791983			0.714048	0.402293		1.18879	0.00619107
comp1797_c0_seq1	Q8VHX6	Filamin-C	490.812	-0.189224	0.79203			0.136807	0.871184		0.883474	0.0458589
comp26796_c0_seq1	P33215	Protein NEDD1	25.7118	0.171563	0.792368			0.621812	0.402293		0.788992	0.0432623
comp3378_c0_seq1	Q2KJC9	Alpha-aminoadipic semialdehyde dehydrogenase	39.9486	0.178116	0.792407			0.864612	0.402293		1.19555	0.00840303
comp268_c0_seq1	P62282	40S ribosomal protein S11	613.14	0.18293	0.792496			0.686119	0.402293		0.870407	0.0420314
comp10240_c0_seq1	Q28FX0	ELAV-like protein 3	83.6332	-0.116675	0.793039			0.49718	0.402293		0.760385	0.00850411
comp17674_c0_seq1	E9Q555	E3 ubiquitin-protein ligase RNF213	16.1923	0.240138	0.793039			-0.601165	1		-1.36517	0.0233364
comp4934_c0_seq1	Q8WW35	Tctex1 domain-containing protein 2	82.3339	0.155982	0.79306			0.638227	0.402293		0.878493	0.018511
comp32164_c0_seq1	O02213	Tyramine receptor ser-2	8.95843	-0.269036	0.793409			0.181142	1		1.65064	0.024307
comp15770_c0_seq1	Q0VFN8	Uncharacterized protein C9orf117 homolog	48.0792	0.118381	0.793516			0.339774	0.435446		0.601448	0.024651
comp557_c0_seq1	P12394	Steroid 17-alpha-hydroxylase/17,20 lyase	404.877	-0.223476	0.793516			0.0017167	0.998348		1.06495	0.049291
comp12517_c0_seq1	O57460	Dorsal-ventral patterning tolloid-like protein 1	56.3121	0.137687	0.793867			0.508855	0.402293		0.754102	0.0197659
comp1459_c0_seq1	A9UMS3	Prohibitin-2	196.179	-0.10685	0.793867			0.278066	0.47333		0.621387	0.0152525
comp3399_c0_seq1	P53992	Protein transport protein Sec24C	396.496	-0.100412	0.794356			0.33549	0.408647		0.59108	0.0147204
comp917_c0_seq1	Q3UFK8	FERM domain-containing protein 8	488.675	0.167762	0.794356			0.774498	0.402293		1.31611	0.00335856
comp3227_c0_seq1	Q4R6V2	T-complex protein 1 subunit epsilon	285.605	-0.0723023	0.794379			0.38353	0.354929		0.626577	0.000839571
comp2603_c0_seq1	A7S9Q3	Predicted protein	121.482	-0.162533	0.794863			0.332211	0.582911		0.837729	0.0290596
comp6987_c0_seq1	Q8BWU8	Alanine--glyoxylate aminotransferase 2-like 1	75.085	0.210902	0.794863			0.449591	0.560067		1.22753	0.0196823
comp10522_c0_seq1	Q6DIR8	Paladin	109.956	-0.109096	0.795048			0.345318	0.415145		0.695906	0.00980364
comp5950_c0_seq1	A7S008	Predicted protein	38.4417	0.174278	0.795222			0.832987	0.402293		1.24619	0.0061767
comp2557_c0_seq1	O15394	Neural cell adhesion molecule 2	178.602	0.15943	0.795401			0.265629	0.666377		0.996885	0.0122557
comp5480_c0_seq1	O93602	Cyclic AMP-dependent transcription factor ATF-2	167.427	-0.144906	0.795422			0.339213	0.5236		0.848448	0.0163469
comp651_c0_seq1	Q5R501	Dolichyl-diphosphooligosaccharide--protein glycosyltransferase 48 kDa subunit	402.716	0.0843831	0.795758			0.405589	0.402293		0.650461	0.00315112
comp22961_c0_seq1	O08792	Transcription factor COE2	29.626	0.242729	0.795761			0.318734	0.746924		1.39901	0.0248548
comp7119_c0_seq1	A7SC08	Predicted protein	73.3844	-0.149101	0.795761			0.229224	0.70096		1.05213	0.00617908
comp20030_c0_seq1	Q3UMM4	Cyclin-dependent kinase 10	24.9422	0.16021	0.795805			0.716015	0.402293		0.735121	0.0458749
comp27839_c0_seq1	P10394	Retrovirus-related Pol polyprotein from transposon 412	17.735	-0.186764	0.796275			-0.602326	1		-1.00748	0.0231832
comp18825_c0_seq1	Q6NRS1	Inhibitor of Bruton tyrosine kinase	42.5622	0.129761	0.797401			-0.160015	0.761363		-0.58904	0.0431294
comp81_c0_seq1	P68372	Tubulin beta-4B chain	3776.27	0.106605	0.797616			0.385122	0.402293		0.733175	0.00759096
comp9990_c0_seq1	P55347	Homeobox protein PKNOX1	96.9164	0.112071	0.797663			0.314299	0.447978		0.533689	0.0382558
comp5001_c0_seq1	P55006	Retinol dehydrogenase 7	214.159	-0.102596	0.797832			0.408175	0.402293		0.834361	0.0023065
comp6710_c0_seq1	O57478	Ferrochelatase, mitochondrial	83.1772	-0.133298	0.797832			0.772253	0.283598		1.31021	0.000179652
comp3165_c0_seq1	Q05893	Phosphoenolpyruvate carboxykinase [GTP]	47.5306	-0.240136	0.797889			0.879385	0.402293		2.36693	0.000862413
comp6962_c0_seq1	Q504Y3	Zinc finger CW-type PWWP domain protein 2	89.8467	0.217783	0.79804			0.333354	0.702289		1.58014	0.00811145
comp11067_c0_seq1	Q2YDN4	Coiled-coil domain-containing protein 105	51.9859	-0.163954	0.798048			0.295966	0.644195		0.854726	0.0293889
comp16156_c0_seq1	Q6PF24	Presequence protease, mitochondrial	114.525	0.1044	0.798359			0.22185	0.57415		0.499459	0.037662
comp2566_c0_seq1	Q8IZJ3	C3 and PZP-like alpha-2-macroglobulin domain-containing protein 8	417.814	0.122501	0.799009			0.490056	0.402293		0.875568	0.00636162
comp907_c0_seq1	A6NIH7	Protein unc-119 homolog B	317.847	0.153276	0.799203			0.319158	0.58323		0.750293	0.0401799
comp8460_c0_seq1	A1A5V7	Transmembrane protein 41B	79.9678	0.117093	0.799428			0.495634	0.402293		0.784448	0.00855077
comp1879_c0_seq1	Q5R637	T-complex protein 1 subunit delta	108.018	0.113977	0.799436			0.348579	0.425868		0.692034	0.0138664
comp8238_c0_seq1	Q9DGB6	Toll-like receptor 2 type-2	87.7027	0.247716	0.799506			0.392188	0.691596		1.57	0.020382
comp7816_c0_seq1	P12527	Arachidonate 5-lipoxygenase	97.7038	-0.156137	0.799888			0.716908	0.402293		1.19686	0.00469265
comp61716_c0_seq1	O08762	Neurotrypsin	4.006	0.258943	0.799897			-0.138531	1		-1.62929	0.0251688
comp19675_c0_seq1	Q8WWZ8	Oncoprotein-induced transcript 3 protein	24.5277	0.209495	0.800369			-1.00227	0.402293		-1.36119	0.0128075
comp4640_c0_seq1	Q5U2Q4	Poly [ADP-ribose] polymerase 16	84.8321	0.137317	0.800664			0.284903	0.590897		0.763287	0.0219781
comp2317_c0_seq1	Q0QHL3	Probable citrate synthase, mitochondrial	227.795	0.104265	0.800709			0.46136	0.402293		1.01077	0.000240169
comp954_c0_seq1	Q5R4F5	Muscleblind-like protein 2	474.025	0.23553	0.801274			0.405195	0.661929		1.46333	0.0211122
comp377_c0_seq1	Q2F6G9	Von Willebrand factor-like protein	722.204	0.137977	0.801392			0.149654	0.803002		0.732621	0.0287413
comp1323_c0_seq1	P18687	60 kDa heat shock protein, mitochondrial	448.596	-0.101308	0.801601			0.349574	0.408647		0.787183	0.00389174
comp21384_c0_seq1	Q8NEB5	Phosphatidate phosphatase PPAPDC1B	14.2497	-0.174151	0.801628			0.718442	1		1.22417	0.00845154
comp9608_c0_seq1	Q7TN84	Synaptotagmin-14	67.4155	0.214118	0.801667			0.30608	0.729707		1.33291	0.0179235
comp7021_c0_seq1	Q5RAS1	Putative rRNA methyltransferase 3	124.878	0.0951043	0.801765			0.133305	0.739504		0.461103	0.0371002
comp35298_c0_seq1	A7RU43	Predicted protein	7.80017	-0.229467	0.801893			0.194714	1		1.21708	0.0369118
comp1283_c0_seq1	Q920Q6	RNA-binding protein Musashi homolog 2	449.492	-0.0915759	0.802253			0.324049	0.408215		0.553815	0.0155522
comp10453_c0_seq1	B3Y618	Toll-like receptor 2	26.7729	0.251561	0.802456			0.0288598	0.982527		1.92233	0.00982111
comp2248_c0_seq1	Q2QLA1	Testin	185.939	-0.1396	0.802515			0.362229	0.492151		0.793288	0.0217319
comp15702_c0_seq1	Q9K7A0	Probable cysteine desulfurase	42.9968	0.248237	0.802627			0.767098	0.424601		1.60509	0.0208194
comp1855_c0_seq1	Q2HJ40	Beta-secretase 1	338.585	0.0937698	0.802792			0.465203	0.402293		0.65894	0.007321
comp3149_c0_seq1	Q62896	BET1 homolog	35.4975	0.215872	0.803358			0.622541	0.444771		1.15524	0.0360155
comp313_c0_seq1	Q99808	Equilibrative nucleoside transporter 1	1099.93	0.121225	0.803498			0.34501	0.451648		0.761374	0.013972
comp34476_c0_seq1	Q7L8A9	Vasohibin-1	17.0255	0.166684	0.803612			0.322048	1		0.921699	0.0229009
comp16658_c0_seq1	Q0IHQ9	Acid phosphatase-like protein 2	50.8016	0.104418	0.803681			0.224483	0.580749		0.555557	0.0238042
comp7297_c0_seq1	Q869E1	DNA ligase 1	223.592	0.138591	0.80404			0.428997	0.425868		0.901912	0.0120114
comp32671_c0_seq1	Q149M9	NACHT and WD repeat domain-containing protein 1	16.0436	0.228242	0.804421			0.188608	1		1.3606	0.0235089
comp13018_c0_seq1	P30658	Chromobox protein homolog 2	73.2324	0.128394	0.804748			0.256104	0.614962		0.673514	0.0295082
comp5527_c0_seq1	Q8N7X2	Uncharacterized protein C9orf173	120.973	0.11114	0.805525			0.313895	0.462086		0.751086	0.0094312
comp9461_c0_seq1	Q5XHC1	UPF0602 protein C4orf47 homolog	32.7407	0.128087	0.805525			0.46406	0.408647		1.03052	0.00304746
comp10254_c0_seq1	A7RQZ8	Predicted protein	36.8786	0.218234	0.805534			1.2136	0.343781		1.21533	0.0329815
comp11659_c0_seq1	Q08CH3	MPN domain-containing protein	76.4366	-0.0810787	0.80586			0.283442	0.408926		0.374499	0.0460644
comp2239_c0_seq1	P38646	Stress-70 protein, mitochondrial	408.935	-0.103442	0.80586			0.59601	0.314758		0.955697	0.000887141
comp8608_c0_seq1	Q9NXZ2	Probable ATP-dependent RNA helicase DDX43	52.372	0.111969	0.805912			0.718378	0.207916		0.819246	0.00602793
comp534_c0_seq1	A7SPT4	Predicted protein	494.064	0.175644	0.806016			2.08751	1.0527e-05		2.3447	1.43934e-07
comp4887_c0_seq1	Q5R585	BTB/POZ domain-containing protein 10	172.581	-0.0927001	0.806619			0.296545	0.423182		0.509673	0.024307
comp2407_c0_seq1	Q9H8Y8	Golgi reassembly-stacking protein 2	253.698	-0.0973081	0.806707			0.306782	0.425868		0.524574	0.0272781
comp16297_c0_seq1	Q9VAI1	Probable complex I intermediate-associated protein 30, mitochondrial	34.2614	-0.162158	0.806722			0.461959	0.460495		0.782552	0.0482906
comp171_c0_seq1	Q9U9L2	60S ribosomal protein L8	1121.79	-0.101063	0.80689			0.565648	0.349779		0.80882	0.00378329
comp1876_c0_seq1	Q02253	Methylmalonate-semialdehyde dehydrogenase [acylating], mitochondrial	323.292	0.0600311	0.80689			0.518655	0.0134044		0.727736	7.99208e-07
comp20213_c0_seq1	O77215	Homeobox protein unc-4	20.0782	0.14838	0.80689			0.430769	1		0.694586	0.0481955
comp31755_c0_seq1	Q9NYR8	Retinol dehydrogenase 8	17.025	-0.172072	0.80689			0.433931	1		0.929281	0.0296017
comp8668_c0_seq1	A5A761	Sideroflexin-1	92.2622	0.14611	0.807575			0.524998	0.408647		0.757516	0.0355331
comp13301_c0_seq1	P51798	H(+)/Cl(-) exchange transporter 7	99.6422	0.0971125	0.807634			0.109111	0.802775		0.486813	0.035128
comp812_c0_seq1	Q63413	Spliceosome RNA helicase Ddx39b	555.379	-0.0954612	0.807682			0.304505	0.424556		0.566618	0.0185827
comp1815_c0_seq1	P62198	26S protease regulatory subunit 8	380.701	0.103999	0.807744			0.38016	0.407037		0.754859	0.00699451
comp10545_c0_seq1	Q8TDX7	Serine/threonine-protein kinase Nek7	75.2195	0.113306	0.807906			0.501825	0.402293		0.705429	0.0146021
comp3640_c0_seq1	P22810	Homeotic protein ocelliless	223.067	0.16026	0.808017			0.793232	0.402293		1.17242	0.00787725
comp5124_c0_seq1	A7S3J4	Predicted protein	237.884	-0.131522	0.808087			0.513202	0.402293		0.872532	0.0118813
comp29875_c0_seq1	Q7M3E1	Chymotrypsin-C	18.9758	0.187964	0.808194			1.00645	1		1.32585	0.0100891
comp9008_c0_seq1	H3IP64	Uncharacterized protein	153.765	0.0967574	0.808194			-0.358803	0.403269		-0.600077	0.0144045
comp7146_c0_seq1	Q8N5D0	WD and tetratricopeptide repeats protein 1	97.9971	0.15083	0.808286			0.416632	0.475048		0.96693	0.0144675
comp8456_c0_seq1	Q7T0Y4	Coiled-coil domain-containing protein 164	133.214	0.102711	0.808365			0.223521	0.58443		0.591704	0.0205875
comp13307_c0_seq1	Q6P635	COP9 signalosome complex subunit 5	28.4374	0.152667	0.809054			0.653816	0.402293		1.02351	0.0112184
comp8659_c0_seq1	Q9TTM9	Alpha-1D adrenergic receptor	46.742	0.178606	0.809054			0.570248	0.425075		1.08102	0.0201566
comp2664_c0_seq1	Q3SYV5	Tetraspanin-33	137.915	0.159505	0.80928			0.343346	0.588396		0.912767	0.024943
comp41425_c0_seq1	Q9YHY6	Condensin complex subunit 1	5.3478	0.209289	0.80928			0.738724	1		1.21948	0.0248991
comp4978_c0_seq1	Q8R2E9	ERO1-like protein beta	147.87	0.152141	0.809374			0.718416	0.402293		0.862716	0.0258564
comp4364_c0_seq1	Q2THW7	Palmitoyltransferase ZDHHC5	72.5377	0.132241	0.809454			0.389585	0.449119		0.746942	0.0240591
comp1435_c0_seq1	O15162	Phospholipid scramblase 1	464.817	-0.0729303	0.809536			0.0600038	0.86454		0.391795	0.0285138
comp1577_c0_seq1	Q6GL69	MKI67 FHA domain-interacting nucleolar phosphoprotein-like	121.835	-0.156835	0.809997			0.415502	0.496616		0.969038	0.0182115
comp19656_c0_seq1	A7RKB3	Predicted protein	30.4303	0.17319	0.810092			-0.811579	0.402293		-0.949751	0.0286153
comp3892_c0_seq1	Q9JLB4	Cubilin	175.618	0.109464	0.810764			-0.193614	0.668831		-0.540304	0.0435274
comp16345_c0_seq1	A7RI61	Predicted protein	40.7739	-0.122514	0.810977			0.498242	0.402293		0.630026	0.0364498
comp689_c0_seq1	P0CB50	Peroxiredoxin-1	366.085	0.102292	0.810977			0.437835	0.402293		0.601421	0.0209267
comp13298_c0_seq1	Q9Y5B8	Nucleoside diphosphate kinase 7	62.1169	0.106364	0.811011			0.202324	0.647719		0.718973	0.00980364
comp15033_c0_seq1	A7SF03	Predicted protein	131.798	0.134222	0.811104			-0.551009	0.402293		-0.66999	0.0433849
comp23897_c0_seq1	G7WNM7	WD repeat protein	21.5602	0.206395	0.811114			0.327478	0.710931		1.09415	0.0415333
comp2312_c0_seq1	Q3T0Z7	Dihydropteridine reductase	141.303	-0.147462	0.811194			0.564332	0.402293		0.981028	0.0131512
comp3059_c0_seq1	A7SJ43	Predicted protein	253.957	0.105679	0.81155			0.373932	0.410447		0.737154	0.00955677
comp23059_c0_seq1	Q9NX74	tRNA-dihydrouridine(20) synthase [NAD(P)+]-like	24.1766	0.137276	0.811624			0.706194	0.402293		0.737821	0.0303073
comp2442_c0_seq1	Q9EPU0	Regulator of nonsense transcripts 1	578.309	-0.134151	0.811783			0.269161	0.623112		0.658801	0.0493286
comp10315_c0_seq1	Q17N71	Protein KIAA0664 homolog	93.1745	0.124746	0.811813			0.498302	0.402293		0.802693	0.0144045
comp13697_c0_seq1	O54774	AP-3 complex subunit delta-1	87.1288	0.0835773	0.812042			0.0601106	0.884278		0.415903	0.0370099
comp5983_c0_seq1	A7RTJ4	Predicted protein	111.741	0.102086	0.812394			0.370466	0.408647		0.612046	0.0187395
comp619_c0_seq1	Q96DM1	PiggyBac transposable element-derived protein 4	1011.73	-0.144578	0.812588			0.726224	0.402293		1.16241	0.00509149
comp1750_c0_seq1	Q8K021	Secretory carrier-associated membrane protein 1	129.74	0.129675	0.812801			0.643961	0.402293		0.76184	0.0226552
comp10859_c0_seq1	P01123	GTP-binding protein YPT1	64.5809	-0.120192	0.812861			0.390562	0.425868		0.615566	0.0395479
comp9335_c0_seq1	Q5RBH9	Nuclear receptor-binding protein	89.5239	-0.0909744	0.812861			0.238553	0.51245		0.543828	0.0185071
comp2137_c0_seq1	Q99JI4	26S proteasome non-ATPase regulatory subunit 6	344.116	-0.106829	0.81305			0.26966	0.526386		0.539526	0.0431358
comp35933_c0_seq1	P85200	26S protease regulatory subunit 6B homolog	21.0724	-0.210104	0.81305			-0.660942	0.427973		-1.65103	0.00779352
comp74676_c0_seq1	I1EY88	Uncharacterized protein	2.29871	0.23952	0.81305			0.221033	1		1.31554	0.0461954
comp10491_c0_seq1	A7T167	Protein GDAP2 homolog	121.136	-0.0753437	0.813974			0.234964	0.441297		0.51743	0.00965206
comp39368_c0_seq1	Q01484	Ankyrin-2	24.1922	-0.129685	0.814679			0.277459	0.61232		0.665914	0.0384077
comp28888_c0_seq1	B3RM95	Predicted protein	35.7169	-0.134953	0.815239			-0.423784	0.432885		-0.720533	0.0326652
comp1409_c0_seq1	P25788	Proteasome subunit alpha type-3	139.504	0.150519	0.815446			0.346684	0.571297		1.00482	0.0144311
comp385_c0_seq1	P13195	5-aminolevulinate synthase, nonspecific, mitochondrial	1403.27	0.198222	0.815756			0.307735	0.723288		1.3135	0.0183696
comp5252_c0_seq1	Q21086	Guanine nucleotide-binding protein-like 3 homolog	200.965	0.116402	0.815793			0.172215	0.741517		0.608542	0.0394026
comp22216_c0_seq1	Q3KQ80	UPF0490 protein C1orf201 homolog	28.4373	-0.114134	0.816285			0.422647	0.409376		0.634678	0.0274401
comp838_c0_seq1	Q00341	Vigilin	1534.86	-0.106558	0.816546			0.35439	0.424556		0.755163	0.0102663
comp1106_c0_seq1	Q6GNL7	Cytosolic 10-formyltetrahydrofolate dehydrogenase	766.257	0.165024	0.816917			0.422106	0.526279		1.20552	0.0102683
comp5201_c0_seq1	A7SFB3	Predicted protein	83.1302	-0.148226	0.817251			0.642219	0.402293		1.12744	0.00798288
comp938_c0_seq1	Q8BH04	Phosphoenolpyruvate carboxykinase [GTP], mitochondrial	389.844	0.218157	0.817572			0.494468	0.579943		2.14098	0.002475
comp4248_c0_seq1	Q9NS37	CREB/ATF bZIP transcription factor	131.484	-0.0892071	0.817913			0.318143	0.414751		0.565603	0.0165264
comp8370_c0_seq1	O35857	Mitochondrial import inner membrane translocase subunit TIM44	59.7228	0.113444	0.817913			0.130998	0.80792		0.659566	0.0233399
comp1786_c0_seq1	H3JAZ7	Uncharacterized protein	277.668	0.23308	0.818015			0.385921	0.704959		1.3664	0.0459046
comp46329_c0_seq1	Q5RC28	Probable proline racemase	3.38402	-0.240834	0.818741			0.326761	1		1.55506	0.0339705
comp10050_c0_seq1	Q63187	Transcription elongation factor B polypeptide 3	86.2766	0.113732	0.81904			0.490502	0.402293		0.701495	0.0196164
comp8302_c0_seq1	Q5RFE6	Threonine synthase-like 2	61.8968	0.106549	0.81904			0.13748	0.783644		0.702752	0.0133773
comp2301_c0_seq1	Q6AXT5	Ras-related protein Rab-21	207.523	0.111158	0.819219			0.392451	0.414978		0.733512	0.015162
comp101_c0_seq1	P58374	60S ribosomal protein L30	670.43	-0.141976	0.819657			0.644053	0.402293		0.903398	0.0194567
comp948_c0_seq1	Q95108	Thioredoxin, mitochondrial	259.278	-0.145181	0.819678			0.69241	0.402293		0.891499	0.0228939
comp2612_c0_seq1	Q63HN8	E3 ubiquitin-protein ligase RNF213	752.022	-0.0839476	0.819722			-0.393596	0.402293		-0.443714	0.0394268
comp2975_c0_seq1	Q15436	Protein transport protein Sec23A	319.488	0.0992055	0.819809			0.296192	0.465391		0.687287	0.0119301
comp2277_c0_seq1	Q5RAS6	High affinity copper uptake protein 1	217.644	-0.115423	0.819953			0.423261	0.411113		0.622659	0.0377989
comp946_c0_seq1	Q5ZM91	cAMP-dependent protein kinase type I-alpha regulatory subunit	590.446	-0.0741587	0.819989			0.267984	0.413238		0.5289	0.0101517
comp615_c0_seq1	Q5R7W2	Phosphate carrier protein, mitochondrial	468.089	-0.0916044	0.820142			0.530199	0.381754		0.857198	0.00159608
comp13224_c0_seq1	Q5SW19	Protein KIAA0664	84.3209	0.108935	0.820539			0.605948	0.402293		1.03028	0.00141569
comp1439_c0_seq1	Q9DCT5	Stromal cell-derived factor 2	208.357	0.118859	0.820539			0.521922	0.402293		0.93238	0.00656579
comp674_c0_seq1	P91753	Mitotic apparatus protein p62	373.9	-0.10713	0.820785			0.502521	0.402293		0.729682	0.0137366
comp17346_c0_seq1	P24140	UDP-N-acetylglucosamine--dolichyl-phosphate N-acetylglucosaminephosphotransferase	35.1044	0.129205	0.821004			0.37768	0.478329		0.719435	0.0313203
comp5188_c0_seq1	A7S6A9	Predicted protein	126.289	0.133105	0.821004			0.605571	0.402293		0.806291	0.0239587
comp5143_c0_seq1	B5FZ63	Enhancer of yellow 2 transcription factor homolog	55.1985	0.167129	0.821078			0.66337	0.403488		0.966742	0.0320597
comp16723_c0_seq1	Q05BQ1	Protein turtle homolog A	63.045	-0.154732	0.821355			0.188331	0.798743		0.800834	0.0495167
comp5929_c0_seq1	Q6P4J8	WD40 repeat-containing protein SMU1	147.539	-0.0921145	0.821505			0.253533	0.507111		0.500718	0.0353756
comp5822_c0_seq1	Q63871	DNA-directed RNA polymerases I, II, and III subunit RPABC4	80.4365	-0.131321	0.821572			0.562657	0.402293		0.813741	0.0218585
comp13458_c0_seq1	Q7ZVV1	TFIIH basal transcription factor complex helicase XPB subunit	85.3202	0.0757032	0.822011			0.460648	0.343781		0.585643	0.00605418
comp1263_c0_seq1	P48601	26S protease regulatory subunit 4	277.344	0.106206	0.822021			0.454733	0.402293		0.759105	0.0110257
comp18950_c0_seq1	Q9UBG0	C-type mannose receptor 2	41.4708	0.172788	0.822021			-0.533223	0.448758		-0.966784	0.0376215
comp1333_c0_seq1	P62309	Small nuclear ribonucleoprotein G	218.024	-0.121921	0.822151			0.461055	0.408647		0.791216	0.0180958
comp63570_c0_seq1	A7S809	Predicted protein	3.2238	0.219636	0.822151			0.275834	1		1.24791	0.0421108
comp9107_c0_seq1	O59855	Probable heat shock protein ssa2	15.6652	-0.143433	0.82222			-0.469013	1		-0.946218	0.0139747
comp5819_c0_seq1	Q13572	Inositol-tetrakisphosphate 1-kinase	83.4785	-0.103638	0.822524			0.520127	0.402293		0.6833	0.0159786
comp13033_c0_seq1	Q552M5	Ras guanine nucleotide exchange factor Y	186.248	0.0988445	0.823104			-0.354658	0.414828		-0.56659	0.0290596
comp13674_c0_seq1	Q08D68	E3 ubiquitin-protein ligase ZNRF3	43.5781	0.18484	0.823237			-0.0242225	0.982489		1.15173	0.0254232
comp57459_c0_seq1	O23365	Cytochrome P450 97B3, chloroplastic	4.24709	0.234076	0.82329			0.725799	1		1.46361	0.0411653
comp14501_c0_seq1	A8WGS4	TLC domain-containing protein 2	32.3556	-0.130205	0.823469			0.450976	0.425868		0.846028	0.0176621
comp8047_c0_seq1	Q0IIF0	Integrin-linked kinase-associated serine/threonine phosphatase 2C	75.7781	0.108752	0.824066			0.422525	0.408647		0.629322	0.0285083
comp10793_c0_seq1	P54319	Phospholipase A-2-activating protein	33.6338	0.107031	0.824303			0.348495	0.442038		0.669619	0.0184536
comp189_c0_seq1	A7SZB9	Predicted protein	1702.48	-0.0752157	0.824303			0.0270097	0.948978		0.386897	0.0490151
comp2163_c0_seq1	Q4R8N7	Stress-induced-phosphoprotein 1	312.963	-0.0913335	0.824303			0.502447	0.402293		0.71721	0.00705869
comp4970_c0_seq1	Q9ES07	Solute carrier family 15 member 2	202.716	0.0859883	0.82507			0.277663	0.443747		0.474909	0.0354888
comp8071_c0_seq1	Q99LI7	Cleavage stimulation factor subunit 3	97.2704	0.0968851	0.825409			0.313653	0.444888		0.741911	0.00778176
comp9938_c0_seq1	Q5EAB6	Protein O-linked-mannose beta-1,2-N-acetylglucosaminyltransferase 1	98.9793	0.0689084	0.825609			0.248063	0.418081		0.470175	0.0121001
comp5778_c0_seq1	P48454	Serine/threonine-protein phosphatase 2B catalytic subunit gamma isoform	53.7789	0.1114	0.825832			0.534487	0.402293		0.617299	0.0356057
comp2654_c0_seq1	Q64640	Adenosine kinase	109.198	0.108941	0.825878			0.413765	0.409921		0.628771	0.0306032
comp12907_c0_seq1	Q8N5S3	Uncharacterized protein C2orf73	42.6723	0.114155	0.825965			0.654612	0.402293		1.08	0.00181605
comp979_c0_seq1	Q9CQM5	Thioredoxin domain-containing protein 17	396.277	0.0999128	0.826219			0.350476	0.423182		0.52492	0.0474035
comp3607_c0_seq1	Q8K0C9	GDP-mannose 4,6 dehydratase	170.985	0.131483	0.826629			0.573966	0.402293		0.790979	0.0279692
comp2630_c0_seq1	D3ZTX0	Transmembrane emp24 domain-containing protein 7	78.1529	-0.128655	0.826766			0.510263	0.408215		0.728561	0.0358874
comp262_c0_seq1	Q05049	Integumentary mucin C.1	620.647	-0.22268	0.826781			0.929953	0.402293		1.3951	0.0407121
comp2857_c0_seq1	Q29504	Ubiquitin-like modifier-activating enzyme 1	356.152	0.0615207	0.827127			0.227857	0.414751		0.41846	0.0143906
comp20582_c0_seq1	Q8IIG7	Uncharacterized protein PF11_0207	34.2768	-0.228682	0.827669			0.498999	0.619139		2.83165	0.000639072
comp5237_c0_seq1	Q2HJ94	DnaJ homolog subfamily A member 2	228.487	-0.10111	0.827814			0.461225	0.402293		0.612682	0.0263061
comp14390_c0_seq1	Q6AZD4	Mitochondrial inner membrane protease subunit 2	38.746	0.13378	0.828377			0.462657	0.427973		0.785158	0.0305817
comp2580_c0_seq1	Q3ZBG0	Proteasome subunit alpha type-7	137.251	0.146259	0.829531			0.694256	0.402293		0.991289	0.0184564
comp10495_c0_seq1	Q8VCE2	GPN-loop GTPase 1	55.1185	-0.101594	0.829638			0.547975	0.402293		0.6779	0.0170874
comp9288_c0_seq1	Q9D180	WD repeat-containing protein 65	34.5629	0.151843	0.829992			0.415244	0.526279		0.865536	0.0381357
comp27597_c0_seq1	Q16720	Plasma membrane calcium-transporting ATPase 3	67.8982	0.170931	0.829999			-0.371204	0.622799		-0.95164	0.0470974
comp7372_c0_seq1	Q5PQY6	Lon protease homolog 2, peroxisomal	181.692	-0.0940177	0.830041			0.423243	0.402293		0.899254	0.00205438
comp1557_c0_seq1	P20241	Neuroglian	656.285	0.179768	0.830174			0.465519	0.545469		1.02375	0.0462004
comp1960_c0_seq1	Q9Y1A3	Mitochondrial import inner membrane translocase subunit Tim8	120.826	-0.128715	0.83032			0.285753	0.619588		0.742003	0.0359853
comp296_c0_seq1	P26642	Elongation factor 1-gamma-A	1049.56	-0.0982145	0.830396			0.654392	0.283598		0.836189	0.00554136
comp13595_c0_seq1	Q8N1D5	Uncharacterized protein C1orf158	33.88	0.140361	0.830396			0.357326	0.560102		0.874578	0.0247116
comp20917_c0_seq1	Q99K82	Spermine oxidase	41.3049	-0.118653	0.83047			0.648987	0.402293		0.867395	0.0120114
comp1042_c0_seq1	Q942L2	Protein disulfide isomerase-like 2-2	437.825	0.0766259	0.83087			0.367592	0.402293		0.499108	0.0197135
comp59671_c0_seq1	Q9SQK3	Ankyrin repeat domain-containing protein EMB506, chloroplastic	4.36205	0.208256	0.831004			0.37725	1		1.22902	0.0422683
comp17222_c0_seq1	P18294	Creatine kinase, flagellar	33.4514	-0.210172	0.831147			-0.118365	0.918293		1.62848	0.015112
comp6542_c0_seq1	Q6A028	Switch-associated protein 70	177.225	0.140678	0.831339			0.407113	0.501785		0.85146	0.031075
comp3324_c0_seq1	Q28DT9	SPRY domain-containing SOCS box protein 3	112.727	-0.1323	0.831346			0.233682	0.708867		0.950491	0.0141449
comp12301_c0_seq1	Q80W54	CAAX prenyl protease 1 homolog	74.8828	0.0876727	0.8315			0.382779	0.402293		0.520927	0.0279623
comp4499_c0_seq1	Q8N159	N-acetylglutamate synthase, mitochondrial	217.621	0.0843579	0.8315			0.322994	0.413238		0.654961	0.00876413
comp627_c0_seq1	A7SA44	Predicted protein	537.465	0.193855	0.8315			0.234859	0.808272		1.74318	0.0063471
comp8154_c0_seq1	Q5FVA9	mRNA export factor	74.6412	-0.0908567	0.8315			0.524934	0.402293		0.569315	0.0232162
comp20710_c0_seq1	Q5VYJ5	MAM and LDL-receptor class A domain-containing protein C10orf112	12.3785	-0.171726	0.831638			-0.66356	1		-0.930571	0.0491445
comp7382_c0_seq1	A7RZ35	Predicted protein	161.181	-0.162055	0.832057			0.297093	0.697218		1.30049	0.00960051
comp7255_c0_seq1	Q3ZBN6	Growth arrest and DNA damage-inducible protein GADD45 alpha	89.3598	0.147755	0.832143			0.117395	0.88369		0.85004	0.0398875
comp49804_c0_seq1	Q6PBI8	Transmembrane protein 177	9.96271	-0.144857	0.832636			0.375404	1		0.889121	0.0276089
comp2237_c0_seq1	Q8LGG8	Universal stress protein A-like protein	100.144	-0.120518	0.832729			1.10509	0.0360243		1.53397	2.22651e-05
comp6032_c0_seq1	Q01059	Cytoplasmic aconitate hydratase	132.839	-0.12357	0.832842			0.347198	0.522351		0.899447	0.0137134
comp104_c0_seq1	Q4PM04	60S ribosomal protein L18	788.073	-0.0852642	0.832946			0.507668	0.395722		0.823469	0.0023247
comp20893_c0_seq1	Q5ZQU2	Neuronal PAS domain-containing protein 2	4.90944	-0.199324	0.832946			-0.359175	1		-1.18668	0.0426296
comp4851_c0_seq1	P34896	Serine hydroxymethyltransferase, cytosolic	51.1025	-0.106066	0.833122			0.510018	0.402293		0.587746	0.0426169
comp11060_c0_seq1	P40337	Von Hippel-Lindau disease tumor suppressor	44.4191	0.117366	0.833157			0.60345	0.402293		0.914099	0.00938548
comp8090_c0_seq1	O35459	Delta(3,5)-Delta(2,4)-dienoyl-CoA isomerase, mitochondrial	89.3168	-0.106995	0.833166			0.523886	0.402293		0.621398	0.0358734
comp3983_c0_seq1	Q9HD45	Transmembrane 9 superfamily member 3	263.142	0.0958956	0.833176			0.341406	0.427059		0.623129	0.0218645
comp4216_c0_seq1	B5G2S6	Protein kish-A	166.146	0.079875	0.833183			0.397354	0.402293		0.592648	0.011217
comp8273_c0_seq1	O75694	Nuclear pore complex protein Nup155	244.012	-0.0861313	0.833315			0.258926	0.493546		0.50871	0.0326413
comp1393_c0_seq1	Q99L04	Dehydrogenase/reductase SDR family member 1	158.89	-0.0763416	0.833328			0.0616043	0.883929		0.543616	0.0134079
comp1573_c0_seq1	P53619	Coatomer subunit delta	420.691	0.0779198	0.833328			0.241327	0.479085		0.56845	0.0126715
comp37249_c0_seq1	Q8VCE1	DnaJ homolog subfamily C member 28	15.2823	-0.15735	0.833328			0.832494	1		1.00074	0.0275927
comp177_c0_seq1	Q4R8Z2	60S ribosomal protein L13a	755.757	-0.11348	0.833457			0.551311	0.402293		0.671146	0.0352476
comp50890_c0_seq1	Q8VKQ0	Putative uncharacterized protein	7.86308	-0.207016	0.83361			-0.372413	1		-1.27442	0.0442742
comp8791_c0_seq1	A7RQB8	Predicted protein	116.2	0.214097	0.833851			0.0377441	0.977197		1.84023	0.0116252
comp15802_c0_seq1	Q9P2H5	Ubiquitin carboxyl-terminal hydrolase 35	21.1849	0.11303	0.833868			0.452929	0.411113		0.869528	0.00913552
comp3744_c0_seq1	Q2LC84	Protein numb homolog	229.24	0.0856038	0.833901			0.308249	0.425868		0.460958	0.0492142
comp4165_c0_seq1	A5PJ65	Protein RER1	197.317	0.0970678	0.834219			0.455097	0.402293		0.632724	0.0221914
comp6305_c0_seq1	Q6ZQ38	Cullin-associated NEDD8-dissociated protein 1	120.451	0.0607267	0.834222			0.182854	0.49473		0.390799	0.0193937
comp8028_c0_seq1	Q6P542	ATP-binding cassette sub-family F member 1	134.894	0.0930824	0.834712			0.410516	0.402293		0.607766	0.0216544
comp28850_c0_seq1	O88813	Long-chain-fatty-acid--CoA ligase 5	8.54679	0.224222	0.834908			-0.0519152	1		2.2469	0.00850411
comp5052_c0_seq1	Q9UKD2	mRNA turnover protein 4 homolog	50.0446	-0.11559	0.834908			0.500781	0.40431		1.20918	0.00106661
comp30658_c0_seq1	Q8SQG7	Hyaluronidase-2	24.0224	0.136841	0.835017			-0.474676	0.429566		-0.824594	0.0292264
comp12262_c0_seq1	P29074	Tyrosine-protein phosphatase non-receptor type 4	139.568	0.156359	0.835189			0.195587	0.8074		1.06145	0.022158
comp10708_c0_seq1	Q8K4Y7	Soluble calcium-activated nucleotidase 1	65.1259	0.114961	0.835492			0.653978	0.402293		0.7914	0.0181736
comp7329_c0_seq1	O75600	2-amino-3-ketobutyrate coenzyme A ligase, mitochondrial	76.782	-0.0931047	0.835841			0.574678	0.395722		0.965093	0.00116761
comp623_c0_seq1	Q05975	Ras-related protein Rab-2	687.563	-0.113325	0.835922			0.487724	0.402293		0.754211	0.0221781
comp23159_c0_seq1	P46336	Protein IolS	24.1298	-0.156038	0.835969			0.707485	0.402293		1.21393	0.0119077
comp4255_c0_seq1	A1ZA47	PDZ and LIM domain protein Zasp	152.452	0.14548	0.836473			0.332422	0.620729		1.04568	0.0171165
comp10002_c0_seq1	A5PJG7	Cytochrome c-type heme lyase	65.3607	-0.111672	0.836706			0.365658	0.46432		0.624249	0.0455533
comp2954_c0_seq1	A7RNC4	Predicted protein	157.145	0.111822	0.836822			0.434841	0.414751		0.661442	0.0369118
comp5733_c0_seq1	Q62252	Sperm surface protein Sp17	129.819	0.0946708	0.836822			0.329997	0.440601		0.552235	0.0370009
comp3785_c0_seq1	Q5ZLL1	Casein kinase I isoform epsilon	196.409	0.0831341	0.83684			0.146658	0.72055		0.486609	0.035843
comp13269_c0_seq1	Q68RJ7	Neuronal acetylcholine receptor subunit alpha-9-II	14.419	0.210199	0.837528			0.45486	1		1.3385	0.0454251
comp1054_c0_seq1	Q9STG6	Deoxyuridine 5'-triphosphate nucleotidohydrolase	234.854	-0.163605	0.837543			0.996766	0.395722		1.09561	0.0260847
comp16222_c0_seq1	A7S150	Predicted protein	30.8397	-0.153399	0.837543			0.283003	0.706268		0.874721	0.0474063
comp5558_c0_seq1	Q6P3W7	SCY1-like protein 2	247.814	0.0442706	0.837556			0.0817684	0.704638		0.245924	0.0393772
comp12179_c0_seq1	Q5F415	TBC1 domain family member 23	115.592	0.107589	0.838128			0.29036	0.551867		0.640787	0.0358336
comp10548_c0_seq1	Q0P483	Solute carrier family 25 member 42	18.8899	0.147479	0.838812			0.122706	1		0.883734	0.035291
comp8908_c0_seq1	Q6DFU2	Influenza virus NS1A-binding protein homolog	103.099	-0.12516	0.838987			0.42816	0.448052		0.829192	0.0242266
comp1197_c0_seq1	Q26636	Cathepsin L	118.636	0.187123	0.839102			0.19435	0.847464		1.27128	0.029023
comp18881_c0_seq1	Q17N71	Protein KIAA0664 homolog	29.0086	0.136714	0.839102			0.578692	0.408215		0.863807	0.0293691
comp17311_c0_seq1	Q6QNM1	Casein kinase I	45.547	-0.20229	0.839133			-0.645937	0.473315		-1.32186	0.0403772
comp26273_c0_seq1	A3KP77	Oxidoreductase NAD-binding domain-containing protein 1	24.4153	-0.115093	0.839133			0.345188	0.514534		0.731167	0.025925
comp13557_c0_seq1	A7SCP8	Predicted protein	44.5576	0.121822	0.839537			0.652904	0.402293		0.744928	0.0335099
comp22826_c0_seq1	A7SPW6	Elongation factor Ts, mitochondrial	23.6078	0.159951	0.839812			0.475125	0.512986		1.10622	0.0217943
comp1889_c0_seq1	P50580	Proliferation-associated protein 2G4	204.308	0.107071	0.840089			0.514467	0.402293		1.04669	0.00303304
comp21037_c0_seq1	Q6PEH9	Zinc transporter ZIP10	34.0968	-0.204263	0.840171			-0.784377	0.415961		-1.83947	0.0100762
comp32827_c0_seq1	Q6ZQ11	Chondroitin sulfate synthase 1	16.1685	0.211141	0.840171			-0.0432874	1		1.53865	0.0282068
comp451_c0_seq1	O02414	Dynein light chain LC6, flagellar outer arm	217.131	0.178855	0.840171			0.812661	0.402293		1.36758	0.0169105
comp5437_c0_seq1	Q7TNN8	Phosphatidate phosphatase LPIN3	86.9617	-0.0902107	0.840171			0.360717	0.414751		0.809128	0.00495776
comp10249_c0_seq1	P41565	Isocitrate dehydrogenase [NAD] subunit gamma 1, mitochondrial	83.6571	-0.102505	0.840363			0.537822	0.402293		0.873743	0.00702213
comp7425_c0_seq1	A7T3K4	Predicted protein	23.1562	0.196185	0.840363			0.034747	0.977811		-1.35588	0.029984
comp35086_c0_seq1	P56719	Orexin receptor type 2	9.71583	0.16623	0.840446			0.364215	1		0.957974	0.0462222
comp19083_c0_seq1	P19761	Tissue factor pathway inhibitor	18.9655	-0.127631	0.840447			0.522018	1		0.794015	0.0308933
comp16653_c0_seq1	Q8T773	Putative malate dehydrogenase 1B	45.2292	0.120339	0.840612			0.307443	0.585361		0.916501	0.0122877
comp11401_c0_seq1	Q5RFI2	Ras-related protein Rab-28	40.758	0.105679	0.840636			0.367135	0.44677		0.701088	0.0216632
comp7562_c0_seq1	Q08BI9	Calcium uniporter protein, mitochondrial	58.0886	0.12095	0.840636			0.846127	0.286156		0.958389	0.0108822
comp2276_c0_seq1	Q68F50	Twinfilin-1	232.288	0.0935238	0.840951			0.446274	0.402293		0.782224	0.00806886
comp2228_c0_seq1	P13497	Bone morphogenetic protein 1	133.387	0.168493	0.841241			0.223128	0.800225		1.34736	0.0130577
comp16794_c0_seq1	P82663	28S ribosomal protein S25, mitochondrial	36.1265	0.137838	0.841259			0.31928	0.625871		0.777809	0.0499068
comp3286_c0_seq1	Q9UIJ5	Palmitoyltransferase ZDHHC2	139.808	-0.0730062	0.841259			0.104101	0.786083		0.460375	0.0268255
comp4372_c0_seq1	Q9NXZ2	Probable ATP-dependent RNA helicase DDX43	162.911	0.121652	0.841259			0.428133	0.442038		0.950889	0.0119764
comp10742_c0_seq1	Q9BZC7	ATP-binding cassette sub-family A member 2	171.33	0.16731	0.841527			0.39716	0.613258		1.10168	0.0311325
comp3806_c0_seq1	Q29RK2	Pyruvate carboxylase, mitochondrial	208.753	-0.118793	0.841614			0.372588	0.492338		0.981792	0.00939454
comp7165_c0_seq1	Q5R9I6	26S proteasome non-ATPase regulatory subunit 2	161.11	0.0734316	0.841789			0.0719283	0.862401		0.436623	0.035593
comp10952_c0_seq1	Q15750	TGF-beta-activated kinase 1 and MAP3K7-binding protein 1	53.1642	-0.0704175	0.841847			0.45989	0.370496		0.481304	0.0181737
comp21271_c0_seq1	A7SQV6	Predicted protein	41.689	0.0810479	0.841847			0.518541	0.38679		0.63388	0.00975828
comp23140_c0_seq1	Q8MJC3	Caspase-3	39.6497	-0.147265	0.841847			0.57057	0.419483		0.996891	0.0251589
comp3454_c0_seq1	Q8BH52	Cyclic AMP-responsive element-binding protein 3-like protein 2	170.666	0.0994402	0.841887			0.120957	0.822436		0.67335	0.0220917
comp16397_c0_seq1	Q8CAY6	Acetyl-CoA acetyltransferase, cytosolic	40.9762	0.111088	0.841993			0.515789	0.402293		0.962862	0.00647391
comp4052_c0_seq1	Q9CRB9	Coiled-coil-helix-coiled-coil-helix domain-containing protein 3, mitochondrial	73.7406	0.141169	0.842245			0.522234	0.428308		0.829383	0.0465182
comp5233_c0_seq1	Q2HJ19	Abhydrolase domain-containing protein FAM108A	124.403	0.110449	0.843108			0.0152043	0.982897		0.676459	0.0357929
comp2837_c0_seq1	Q9XTL9	Glycogen phosphorylase	320.316	0.0789091	0.843263			0.500306	0.395722		0.663067	0.00836197
comp15878_c0_seq1	Q6NS26	Threonylcarbamoyladenosine tRNA methylthiotransferase	61.5663	0.108689	0.843549			0.366772	0.465749		0.636051	0.0429476
comp1244_c0_seq1	P49419	Alpha-aminoadipic semialdehyde dehydrogenase	400.693	-0.070116	0.843557			0.350932	0.402293		0.820501	0.000350781
comp1664_c0_seq1	Q6SP97	Enkurin	155.356	0.111189	0.843604			0.532333	0.402293		0.678884	0.0379868
comp9734_c0_seq1	Q99816	Tumor susceptibility gene 101 protein	115.609	-0.0698581	0.843604			0.282135	0.414828		0.434472	0.0303429
comp17091_c0_seq1	Q4QQU1	BUD13 homolog	64.9151	0.102948	0.843667			0.400285	0.421592		0.632935	0.0342668
comp7601_c0_seq1	Q8VIG3	Radial spoke head 1 homolog	73.6984	-0.160305	0.843735			0.53693	0.467944		1.27938	0.0138304
comp1754_c0_seq1	Q91YQ5	Dolichyl-diphosphooligosaccharide--protein glycosyltransferase subunit 1	172.55	0.0826466	0.843922			0.261177	0.4954		0.540205	0.0260408
comp1145_c0_seq1	Q6UFZ9	14-3-3 protein beta/alpha-1	435.589	0.098496	0.844132			0.323823	0.476706		0.673286	0.0230612
comp26240_c0_seq1	P29319	Ephrin type-A receptor 3	18.5188	0.185336	0.844159			0.791958	1		1.1429	0.0495872
comp3624_c0_seq1	Q7ZVB1	Charged multivesicular body protein 1b	102.03	0.0706525	0.844273			0.239024	0.467944		0.478952	0.020563
comp46727_c0_seq1	Q5M886	Manganese-dependent ADP-ribose/CDP-alcohol diphosphatase	8.23253	-0.151687	0.844391			0.628704	1		0.895776	0.047553
comp19943_c0_seq1	Q5RFN2	Methylmalonyl-CoA mutase, mitochondrial	11.4888	-0.147972	0.844462			0.761445	1		1.11868	0.0166728
comp18732_c0_seq1	Q99807	Ubiquinone biosynthesis protein COQ7 homolog	31.7316	-0.114235	0.844503			0.358603	0.504442		0.739246	0.0280849
comp17890_c0_seq1	A7RNJ3	Predicted protein	49.6966	0.153889	0.844739			-0.85556	0.402293		-1.38782	0.00706279
comp3598_c0_seq1	Q5R5S4	26S proteasome non-ATPase regulatory subunit 1	191.493	-0.0844396	0.844755			0.135558	0.761949		0.558347	0.0256417
comp3039_c0_seq1	Q3T0K2	T-complex protein 1 subunit gamma	174.423	-0.0776156	0.844971			0.179302	0.638438		0.536925	0.0208039
comp417_c0_seq1	Q9MZ30	Carbonic anhydrase 12	1037.49	-0.139964	0.845033			0.759712	0.402293		0.952692	0.0271582
comp23053_c0_seq1	I1FUX7	Uncharacterized protein	32.5641	-0.138083	0.845129			-0.785154	0.402293		-0.874623	0.0329722
comp6832_c0_seq1	Q5XGI0	Ribose-phosphate pyrophosphokinase 2	128.971	-0.0658005	0.845877			0.376225	0.402293		0.506182	0.0125716
comp2895_c0_seq1	Q5RKQ0	Pre-mRNA-splicing factor SPF27	136.348	0.118471	0.845921			0.477143	0.415145		0.699419	0.0473299
comp5576_c0_seq1	Q9NSB8	Homer protein homolog 2	113.827	0.0801087	0.845921			0.440919	0.402293		0.661878	0.00930774
comp6221_c0_seq1	Q28106	Contactin-1	187.631	0.177852	0.845921			0.0426073	0.97024		1.28061	0.0260569
comp134_c0_seq1	P36241	60S ribosomal protein L19	661.019	-0.107209	0.846729			0.479261	0.405229		0.748577	0.0230143
comp5980_c0_seq1	O35114	Lysosome membrane protein 2	169.546	0.181636	0.846753			0.431798	0.623931		1.69914	0.00835007
comp24217_c0_seq1	Q12486	Putative uncharacterized hydrolase YOR131C	25.2621	-0.10914	0.847361			0.797675	0.289981		0.846385	0.0141976
comp17326_c0_seq1	B3VMK3	Triglyceride lipase	9.35148	0.194411	0.847711			1.71358	1		1.62503	0.0167203
comp3716_c0_seq1	Q91738	Focal adhesion kinase 1	338.479	-0.124323	0.848004			0.156268	0.821098		0.815549	0.0321611
comp25647_c0_seq1	P17124	Histamine H2 receptor	29.8633	-0.191749	0.848146			0.524373	0.567732		1.97078	0.00576544
comp12763_c0_seq1	Q9Y6R7	IgGFc-binding protein	133.524	0.147898	0.848303			0.303347	0.686529		0.918951	0.0443917
comp16652_c0_seq1	A7RFT2	Cell division cycle protein 123 homolog	54.8362	0.106178	0.848303			0.390591	0.442038		0.806099	0.0153683
comp1276_c0_seq1	Q8NBX0	Saccharopine dehydrogenase-like oxidoreductase	430.963	-0.124293	0.848376			-1.14513	0.0674938		-1.24875	0.00378329
comp8335_c0_seq1	Q0JD07	Zinc finger CCCH domain-containing protein 28	69.4154	0.109127	0.848416			0.477972	0.408647		0.645898	0.0471094
comp43671_c0_seq1	O13067	Condensin complex subunit 2	5.03283	0.184488	0.848499			0.759783	1		1.4053	0.0210511
comp34282_c0_seq1	A7S7J5	Predicted protein	13.0089	0.206752	0.848798			0.257214	1		1.92561	0.0242334
comp30885_c0_seq1	Q5BL81	Sodium-coupled monocarboxylate transporter 1	3.72966	-0.199909	0.848983			-0.253594	1		1.38702	0.0395032
comp23642_c0_seq1	Q3TBW2	39S ribosomal protein L10, mitochondrial	12.5731	-0.158932	0.849167			0.835897	1		1.40997	0.00955484
comp503_c0_seq1	B0BLS0	Dolichyl-diphosphooligosaccharide--protein glycosyltransferase subunit 4	148.603	0.176682	0.849167			0.542432	0.516582		1.12665	0.048364
comp13679_c0_seq1	Q9P2G9	Kelch-like protein 8	108.686	-0.0657008	0.849178			0.156123	0.635725		0.390458	0.0410038
comp39280_c0_seq1	Q6DIV2	Tetratricopeptide repeat protein 38	5.88079	-0.161733	0.849423			1.07386	1		1.04803	0.0418004
comp16479_c0_seq1	F4PMI2	BTB/POZ domain-containing protein	9.2947	0.169029	0.849439			-0.0548715	1		-1.50455	0.00955377
comp13706_c0_seq1	Q75UR0	Anoctamin-5	11.9859	0.170538	0.849703			1.38927	1		1.28932	0.0220807
comp27191_c0_seq1	P16443	D site-binding protein	17.2396	-0.1417	0.849703			2.00218	1		2.14226	1.81515e-05
comp4341_c0_seq1	Q9JK84	Partitioning defective 6 homolog gamma	156.277	0.0866337	0.849703			0.431451	0.402293		0.544103	0.0365271
comp18565_c0_seq1	Q5RCA3	39S ribosomal protein L17, mitochondrial	11.5145	-0.130066	0.849902			0.211058	1		0.983213	0.0163932
comp13167_c0_seq1	Q4TU93	C-type mannose receptor 2	70.682	0.17386	0.850083			0.836408	0.402293		1.93758	0.00287339
comp22493_c0_seq1	Q9UHP3	Ubiquitin carboxyl-terminal hydrolase 25	43.9769	-0.092291	0.850475			0.314148	0.485434		0.818234	0.00702213
comp8731_c0_seq1	Q3KQ77	EF-hand calcium-binding domain-containing protein 1	65.9778	0.0892406	0.850475			0.237584	0.591224		0.594969	0.0267244
comp5994_c0_seq1	Q5TZ24	DBH-like monooxygenase protein 1 homolog	46.6178	-0.184163	0.850611			1.02336	0.402293		2.02387	0.00378329
comp9219_c0_seq1	Q5RA17	Ribosomal RNA-processing protein 7 homolog A	46.3634	0.12852	0.850779			0.528492	0.417964		0.842008	0.0341667
comp9948_c0_seq1	P08872	Phospholipase A2	38.7774	0.178261	0.850779			0.845069	0.402293		1.88757	0.00446943
comp19680_c0_seq1	B7FQV6	Precursor of protein zeaxanthin epoxidase-like protein	16.6675	-0.114211	0.850834			-0.259692	1		-0.686021	0.0386279
comp22231_c0_seq1	A7RJJ8	Predicted protein	16.7431	0.14175	0.850941			0.986982	1		0.951752	0.0326251
comp3521_c0_seq1	P85515	Alpha-centractin	138.236	0.077747	0.850941			0.250382	0.505367		0.482576	0.0384765
comp4435_c0_seq1	Q99MD6	Thioredoxin reductase 3	102.59	-0.0941555	0.850966			1.47992	4.44643e-06		1.74177	4.83845e-10
comp35694_c0_seq1	P13681	Serine/threonine-protein phosphatase PP1-1	6.8927	-0.199941	0.85105			-0.982009	1		-1.43057	0.0434909
comp3977_c0_seq1	Q5R4G0	Sphingosine-1-phosphate lyase 1	163.379	0.0944579	0.851204			0.266851	0.564984		0.711645	0.01765
comp2910_c0_seq1	P50538	Max dimerization protein 1	198.793	0.100875	0.85132			0.377608	0.442038		0.968204	0.00542806
comp16109_c0_seq1	A2VDR2	Acyl-CoA-binding domain-containing protein 6	38.5429	-0.111696	0.85229			0.304779	0.586552		0.702928	0.0393855
comp23949_c0_seq1	Q8N9V6	Ankyrin repeat domain-containing protein 53	21.1371	0.130049	0.852304			0.325394	0.625965		1.05643	0.0128039
comp26418_c0_seq1	Q3UQ28	Peroxidasin homolog	12.6059	-0.157269	0.852304			-0.360544	1		-1.04278	0.0363049
comp18982_c0_seq1	Q8WZA2	Rap guanine nucleotide exchange factor 4	72.9132	0.139785	0.852309			0.354425	0.614334		0.89727	0.041668
comp10902_c0_seq1	P25291	Pancreatic secretory granule membrane major glycoprotein GP2	34.7779	0.144758	0.852421			-0.517613	0.455366		-1.08263	0.0209051
comp908_c0_seq1	P91753	Mitotic apparatus protein p62	284.16	0.0723539	0.852548			0.540483	0.290531		0.716452	0.00423218
comp18279_c0_seq1	Q9IA95	Secreted frizzled-related protein 3	28.5334	-0.189937	0.852628			-0.629865	0.490017		-1.64681	0.0169817
comp2825_c0_seq1	Q2KIH7	Phenylalanine-4-hydroxylase	128.908	0.115097	0.852678			0.426229	0.447475		0.947793	0.0129701
comp2234_c0_seq1	Q8BZZ3	NEDD4-like E3 ubiquitin-protein ligase WWP1	328.024	0.0736505	0.853094			0.333149	0.408647		0.57233	0.0157978
comp4113_c0_seq1	A7SK03	Predicted protein	33.5042	-0.123176	0.853287			0.957499	0.275498		1.269	0.00396931
comp41266_c0_seq1	Q8CG85	MAM domain-containing protein 2	3.76396	0.202684	0.853436			0.618296	1		2.28964	0.00821236
comp9896_c0_seq1	A7SLX5	Diphthamide biosynthesis protein 1	76.6946	0.0722302	0.853436			0.37148	0.402293		0.651374	0.0066192
comp556_c0_seq1	B0BNN3	Carbonic anhydrase 1	327.571	-0.150233	0.853494			1.13325	0.283598		1.50351	0.00584657
comp7850_c0_seq1	A7RG23	Predicted protein	80.2567	0.0918163	0.853742			0.543574	0.402293		0.812177	0.00856104
comp9654_c0_seq1	Q5I0I9	Coenzyme Q-binding protein COQ10 homolog B, mitochondrial	42.763	0.154693	0.853742			0.578329	0.444771		1.09178	0.0304883
comp13045_c0_seq1	Q3MIE0	Enoyl-CoA hydratase domain-containing protein 3, mitochondrial	53.7923	-0.151686	0.854585			1.1095	0.333679		1.76351	0.00198414
comp5649_c0_seq1	Q5ZHN3	WD repeat domain phosphoinositide-interacting protein 2	124.78	0.0670766	0.854585			0.23198	0.482616		0.440821	0.0312299
comp19266_c0_seq1	D7FJA2	Putative uncharacterized protein	63.5689	-0.198018	0.854924			0.471446	0.643508		2.03179	0.0105504
comp21690_c0_seq1	Q9NVE4	Coiled-coil domain-containing protein 87	26.5575	0.110084	0.854924			0.591151	0.402293		0.665777	0.0485476
comp17935_c0_seq1	Q60519	Semaphorin-5B	11.7988	0.173434	0.855408			1.29302	1		1.96706	0.00325007
comp53801_c0_seq1	C3XXN2	Putative uncharacterized protein	11.3693	-0.189581	0.855534			1.197	1		1.4161	0.035722
comp12178_c0_seq1	Q8R173	Palmitoyltransferase ZDHHC3	65.8728	0.0841504	0.855617			0.456044	0.402293		0.640761	0.0174485
comp46818_c0_seq1	A7SKL6	Predicted protein	9.81066	-0.130995	0.855832			0.666724	1		0.926634	0.0278162
comp1529_c0_seq1	Q9WTP3	SAM pointed domain-containing Ets transcription factor	444.572	0.188017	0.856015			0.114573	0.922087		1.43907	0.0328317
comp7251_c0_seq1	A7SDT1	Predicted protein	62.4979	0.0907547	0.856015			0.557098	0.402293		1.24285	5.40886e-05
comp16217_c0_seq1	Q99743	Neuronal PAS domain-containing protein 2	49.3718	-0.0941677	0.856214			-1.13117	0.00395989		-0.896014	0.00490111
comp6058_c0_seq1	Q4SPU8	Prefoldin subunit 1	47.6854	0.139383	0.856282			0.65941	0.404781		0.964674	0.0334004
comp8898_c0_seq1	A2AP18	1-phosphatidylinositol 4,5-bisphosphate phosphodiesterase eta-2	122.884	0.12685	0.856462			0.334395	0.608296		0.936273	0.0242578
comp2618_c0_seq1	Q0GGW5	Serine/threonine-protein kinase STK11	185.481	0.119424	0.856754			0.298729	0.63097		1.0806	0.00955377
comp9862_c0_seq1	Q8TB61	Adenosine 3'-phospho 5'-phosphosulfate transporter 1	65.7813	0.0883211	0.857093			0.425443	0.404034		0.562868	0.0402716
comp13495_c0_seq1	A7SGG2	Predicted protein	32.4088	0.154448	0.857406			0.366623	0.651413		1.08307	0.0344796
comp17940_c0_seq1	Q7LHG5	Transposon Ty3-I Gag-Pol polyprotein	28.8644	-0.192124	0.857412			-0.0174061	0.988645		1.39579	0.0471063
comp21806_c0_seq1	A7S0W6	Predicted protein	56.2777	0.11916	0.857883			0.460115	0.444771		1.06479	0.0100319
comp8507_c0_seq1	Q19980	GTP cyclohydrolase 1	46.4083	-0.133558	0.857883			0.2967	0.680537		0.896796	0.0385855
comp250_c0_seq1	P01122	Ras-like GTP-binding protein RHO	1172.3	0.0667657	0.857959			0.275443	0.425853		0.47272	0.0271315
comp9097_c0_seq1	O08582	GTP-binding protein 1	142.573	-0.0910451	0.858507			0.355806	0.442038		0.787247	0.0112821
comp16208_c0_seq1	A9Q751	Primary ciliary dyskinesia protein 1	35.308	0.0892772	0.85927			0.375051	0.423182		0.563547	0.041428
comp2337_c0_seq1	P36876	Serine/threonine-protein phosphatase 2A 55 kDa regulatory subunit B alpha isoform	222.706	-0.0808829	0.859281			0.447036	0.402293		0.718606	0.0100891
comp1077_c0_seq1	Q99LC5	Electron transfer flavoprotein subunit alpha, mitochondrial	407.611	-0.0914027	0.859345			0.421807	0.408716		0.727681	0.0175723
comp7871_c0_seq1	Q96EX3	WD repeat-containing protein 34	80.1702	-0.0709878	0.859345			0.331164	0.408647		0.446397	0.0432426
comp19919_c0_seq1	Q5XIT9	Methylcrotonoyl-CoA carboxylase beta chain, mitochondrial	31.2502	-0.109698	0.85942			0.436823	0.441024		0.753235	0.0325696
comp5955_c0_seq1	Q3T0M7	Ran-specific GTPase-activating protein	103.444	0.108559	0.859789			0.463881	0.420961		1.01148	0.00852783
comp33694_c0_seq1	A7RS57	Predicted protein	6.95567	-0.191066	0.860025			0.326419	1		2.51416	0.00217238
comp2957_c0_seq1	Q6NVE9	Protein phosphatase PTC7 homolog	214.809	-0.0672856	0.860128			0.236683	0.490369		0.497325	0.0227647
comp7272_c0_seq1	P18460	Fibroblast growth factor receptor 3	188.81	0.0764099	0.860497			0.244804	0.532509		0.516038	0.0346736
comp13124_c0_seq1	Q7T0B0	Serine/threonine-protein kinase 40	55.6409	-0.0896001	0.86055			0.169261	0.743315		0.677239	0.0206608
comp15585_c0_seq1	O60921	Checkpoint protein HUS1	17.5288	-0.1257	0.860665			0.344658	1		0.891571	0.030107
comp16307_c0_seq1	Q7KZN9	Cytochrome c oxidase assembly protein COX15 homolog	52.0454	0.0881391	0.860764			0.31061	0.49607		0.883232	0.00504041
comp27188_c0_seq1	Q9K7A0	Probable cysteine desulfurase	10.2408	0.191867	0.860764			1.23944	1		1.73249	0.0227584
comp3579_c0_seq1	Q7TNV0	Protein DEK	319.452	0.0751268	0.860864			0.151589	0.720922		0.485729	0.0434807
comp3409_c0_seq1	Q02224	Centromere-associated protein E	1405.65	-0.138027	0.860947			1.45469	0.0390945		1.30178	0.00995539
comp11036_c0_seq1	Q9HFQ2	Serine/threonine-protein phosphatase PP2A catalytic subunit	48.1469	-0.169745	0.861053			-0.74827	0.414828		-1.41731	0.0215419
comp8205_c0_seq1	Q8C6G8	WD repeat-containing protein 26	151.202	0.0782329	0.861549			0.261617	0.517353		0.550976	0.0298655
comp4731_c0_seq1	Q8R1Q9	Ribokinase	110.234	0.0769018	0.861565			0.200908	0.628344		0.643051	0.0136022
comp2343_c0_seq1	Q95116	Thrombospondin-2	110.051	-0.163202	0.861713			1.63473	0.0645248		2.15381	0.00106661
comp1516_c0_seq1	Q8JHF0	Gamma-secretase subunit PEN-2	123.44	0.11623	0.861735			0.641892	0.402293		1.14345	0.00716301
comp7147_c0_seq1	P15651	Short-chain specific acyl-CoA dehydrogenase, mitochondrial	80.8057	0.080472	0.861789			0.704452	0.195904		0.958161	0.00133572
comp19807_c0_seq1	Q58DT4	Pyrroline-5-carboxylate reductase 1, mitochondrial	28.6453	-0.125728	0.861864			0.817184	0.402293		0.832807	0.0458035
comp875_c0_seq1	Q68FL4	Putative adenosylhomocysteinase 3	536.27	0.0885639	0.861865			0.523355	0.402293		0.769695	0.0127324
comp965_c0_seq1	Q8R1I1	Cytochrome b-c1 complex subunit 9	150.777	0.128298	0.861866			0.56024	0.418081		0.968724	0.0265793
comp600_c0_seq1	Q5NVI6	Pituitary tumor-transforming gene 1 protein-interacting protein	558.242	0.122863	0.862261			0.555378	0.413423		1.05149	0.0155501
comp21003_c0_seq1	O81916	Uncharacterized calcium-binding protein At1g02270	17.7903	-0.107182	0.862316			0.463647	1		0.887831	0.0153683
comp2151_c0_seq1	Q9Z2U1	Proteasome subunit alpha type-5	149.535	-0.08725	0.862429			0.543685	0.402293		0.942327	0.00365957
comp13204_c0_seq1	B2DCR8	SE-cephalotoxin	40.0768	0.143266	0.862567			0.662139	0.411828		1.28973	0.0129161
comp12369_c0_seq1	Q4V5A3	Homeobox protein unplugged	38.9893	0.158861	0.862675			1.23366	0.313833		1.80289	0.00427997
comp3594_c0_seq1	Q96M53	Protein SPATIAL	173.851	-0.0756996	0.862675			0.406744	0.402293		0.820863	0.00336789
comp6954_c0_seq1	A7SHM0	Predicted protein	96.6963	0.160898	0.862741			0.519849	0.532509		1.38125	0.0187951
comp21754_c0_seq1	Q9Z9A3	50S ribosomal protein L1	13.4749	-0.112413	0.862855			0.466709	1		0.789564	0.0318877
comp3068_c0_seq1	Q6ZNM6	Uncharacterized protein C5orf48	58.638	-0.0980608	0.862932			0.466002	0.409171		0.844489	0.0134323
comp4954_c0_seq1	Q32L63	Vacuolar protein sorting-associated protein VTA1 homolog	106.216	0.0789253	0.862932			0.395342	0.404034		0.591582	0.023503
comp12645_c0_seq1	Q9ESV0	ATP-dependent RNA helicase DDX24	48.6201	0.100737	0.862968			0.233772	0.678733		0.743386	0.0254546
comp16180_c0_seq1	A6PW82	Putative uncharacterized protein CXorf30	96.6912	0.0992142	0.863039			0.318178	0.540274		0.686968	0.0355206
comp13490_c0_seq1	Q91820	Aurora kinase A-A	24.8735	0.117469	0.863414			0.38627	0.532824		0.875511	0.0255613
comp10210_c0_seq1	Q8BXX9	Coiled-coil domain-containing protein 169	56.6805	0.0958159	0.863487			0.574589	0.402293		0.772021	0.018174
comp11340_c0_seq1	Q6TH22	Protein DDI1 homolog 2	67.5545	-0.0903327	0.863487			0.182442	0.727636		0.675404	0.024307
comp2036_c0_seq1	Q4R6W9	snRNA-activating protein complex subunit 1	161.38	-0.0926467	0.863652			0.623334	0.402293		0.728028	0.0211936
comp18659_c0_seq1	Q96PZ7	CUB and sushi domain-containing protein 1	48.0987	-0.131118	0.864013			0.875785	0.402293		0.875701	0.0489387
comp10646_c0_seq1	Q8ND30	Liprin-beta-2	149.292	-0.0961331	0.864199			0.202696	0.712854		0.639567	0.04407
comp25365_c0_seq1	E1C7T6	tRNA wybutosine-synthesizing protein 5	16.8778	-0.111504	0.864507			0.753208	1		0.753257	0.042106
comp16253_c0_seq1	Q8R3S2	Tetraspanin-33	39.2	-0.0965056	0.864665			0.700724	0.395722		0.708161	0.0285827
comp13163_c0_seq1	Q8BJ64	Choline dehydrogenase, mitochondrial	62.2901	-0.101817	0.865055			0.603585	0.402293		0.727465	0.0335099
comp3070_c0_seq1	Q5REU4	Staphylococcal nuclease domain-containing protein 1	368.346	-0.0926904	0.865126			0.393409	0.429274		0.898928	0.00839748
comp799_c0_seq1	P49791	Nuclear pore complex protein Nup153	390.944	0.113689	0.865141			0.246765	0.70349		0.963671	0.0169552
comp15543_c0_seq1	B2DCR8	SE-cephalotoxin	39.1749	0.116393	0.86533			0.611133	0.402293		1.18894	0.00636162
comp75884_c0_seq1	P0C6Y7	Histone-lysine N-methyltransferase PRDM9	3.47567	0.169877	0.86533			-0.0128938	1		1.22892	0.0397889
comp1936_c0_seq1	Q9NZV6	Methionine-R-sulfoxide reductase B1	132.224	0.117878	0.865354			0.644723	0.402293		0.985699	0.0182117
comp7583_c0_seq1	P08138	Tumor necrosis factor receptor superfamily member 16	41.4026	-0.16382	0.865517			0.528648	0.54217		1.75317	0.00743464
comp1692_c0_seq1	Q3SZV5	Proteasome maturation protein	95.3206	0.114295	0.86592			0.433	0.472375		0.784979	0.0424963
comp5118_c0_seq1	Q8CG08	Collagen triple helix repeat-containing protein 1	91.1935	-0.128113	0.86592			0.0474189	0.95826		1.14617	0.0139306
comp5621_c0_seq1	Q6I6M7	Fibroblast growth factor 1	182.406	0.176172	0.866082			1.39268	0.313733		2.62841	0.000626691
comp26046_c0_seq1	H3HSP0	Uncharacterized protein	41.8511	-0.124566	0.866308			0.774989	0.402293		0.86843	0.0422539
comp4776_c0_seq1	A7SKE1	Predicted protein	72.0455	0.0869288	0.86663			0.610106	0.402293		1.00365	0.00258994
comp2303_c0_seq1	P15178	Aspartate--tRNA ligase, cytoplasmic	340.598	-0.0648125	0.866652			0.300325	0.414828		0.656676	0.00624403
comp1450_c0_seq1	A7SXK3	Transmembrane emp24 domain-containing protein	342.922	0.0796412	0.866792			0.195498	0.663224		0.672837	0.0163829
comp21206_c0_seq1	P47747	Histamine H2 receptor	40.7016	0.0967193	0.866959			0.155133	0.796815		0.704272	0.0291714
comp12107_c0_seq1	Q9JLI7	Sperm-associated antigen 6	47.8995	0.0873285	0.867043			0.43084	0.408647		0.936519	0.00428954
comp1367_c0_seq1	P60901	Proteasome subunit alpha type-6	203.949	-0.0840001	0.86731			0.607324	0.402293		1.02991	0.00155727
comp10025_c0_seq1	Q68FG0	Zinc finger C4H2 domain-containing protein	41.2782	-0.0928345	0.867334			0.601919	0.402293		0.719465	0.0238254
comp8023_c0_seq1	Q5NC57	Protein FAM183B	48.4536	-0.124824	0.867626			0.53188	0.43406		1.16881	0.0117455
comp18071_c0_seq1	Q9UDT6	CAP-Gly domain-containing linker protein 2	90.3248	0.0857889	0.867642			0.170184	0.741169		0.602463	0.0360681
comp6442_c0_seq1	Q0EEE2	Patched domain-containing protein 3	165.293	0.106834	0.867693			0.454909	0.432708		0.750641	0.0404865
comp9212_c0_seq1	Q9DAM1	Leucine-rich repeat-containing protein 34	76.2432	-0.080851	0.867803			0.503613	0.402293		0.675738	0.0171675
comp9393_c0_seq1	Q497V6	Bromo adjacent homology domain-containing 1 protein	117.903	0.109453	0.867966			0.364968	0.536917		0.909758	0.0194376
comp6534_c0_seq1	Q7SXP0	Vesicle-trafficking protein SEC22b-B	75.0329	-0.0907418	0.86812			0.498846	0.402293		0.719745	0.0224676
comp308_c0_seq1	Q309Z6	Hypoxia-inducible factor 1-alpha	2441.99	-0.127012	0.8683			0.419619	0.539712		1.30492	0.00811674
comp26606_c0_seq1	Q28CX0	Elongator complex protein 6 homolog	16.5444	-0.128034	0.868508			0.636512	1		1.05468	0.0214297
comp21686_c0_seq1	Q9D071	MMS19 nucleotide excision repair protein homolog	45.9705	-0.0853371	0.868623			0.542142	0.402293		0.683884	0.0209426
comp4102_c0_seq1	O13097	Ephrin-B1	25.2535	-0.153992	0.869001			-0.297118	0.752529		1.27346	0.024367
comp33583_c0_seq1	Q54K09	Metabotropic glutamate receptor-like protein Q	16.9332	-0.126529	0.869485			-0.682108	1		-1.04619	0.0192386
comp5104_c0_seq1	O88958	Glucosamine-6-phosphate isomerase 1	78.3743	0.0652528	0.869638			0.536678	0.311941		0.65511	0.00668772
comp8610_c0_seq1	Q0P4C5	UPF0602 protein C4orf47 homolog	80.5359	-0.0780443	0.869673			0.255479	0.551506		0.562594	0.0334577
comp1079_c0_seq1	Q8NHR9	Profilin-4	335.727	0.110182	0.869912			0.679543	0.402293		0.807067	0.0367212
comp1514_c0_seq1	P07207	Neurogenic locus Notch protein	351.144	0.0767955	0.870077			0.364367	0.414751		0.781123	0.00721627
comp13345_c0_seq1	Q9TV36	Fibrillin-1	158.24	-0.074779	0.87008			-0.739485	0.115424		-0.578301	0.024327
comp21345_c0_seq1	Q5VUE5	Uncharacterized protein C1orf53	9.35171	0.143194	0.870127			0.634783	1		1.49268	0.00781157
comp19368_c0_seq1	Q9EPI6	Nasal embryonic luteinizing hormone-releasing hormone factor	24.3914	-0.11632	0.870212			0.894677	0.387242		1.24492	0.00624403
comp11312_c0_seq1	Q8WY54	Protein phosphatase 1E	59.9141	0.0764738	0.870348			0.229144	0.595593		0.668877	0.0137737
comp5242_c0_seq1	Q5R8Z8	Ras-related protein Rab-14	146.267	0.0778118	0.87048			0.489646	0.402293		0.615073	0.0237442
comp53147_c0_seq1	Q9CQL0	Methyltransferase-like protein 21A	5.26015	0.156477	0.870826			-0.303822	1		1.11157	0.0446708
comp1437_c0_seq1	Q9CR68	Cytochrome b-c1 complex subunit Rieske, mitochondrial	284.875	0.108686	0.871029			0.721183	0.402293		0.958411	0.0168883
comp4601_c0_seq1	Q0IIF7	Ubiquitin carboxyl-terminal hydrolase 14	117.218	0.0670279	0.871302			0.46541	0.402293		0.64149	0.00978263
comp9975_c0_seq1	Q6IE24	Inactive ubiquitin carboxyl-terminal hydrolase 54	212.087	0.0923249	0.871302			0.407279	0.429566		0.645217	0.0441281
comp231_c0_seq1	Q5RBA4	Myosin regulatory light polypeptide 9	987.292	-0.0840464	0.871648			0.362393	0.437785		0.806181	0.0107237
comp22005_c0_seq1	Q969W1	Probable palmitoyltransferase ZDHHC16	29.1777	0.0891885	0.871657			0.389979	0.433857		0.620794	0.0394864
comp8091_c0_seq1	Q92503	SEC14-like protein 1	87.1114	0.0893171	0.871894			0.402137	0.425868		0.818537	0.013037
comp74825_c0_seq1	Q5G271	Neurotrypsin	3.57598	0.169158	0.871908			0.577724	1		1.44722	0.0272049
comp1454_c0_seq1	P79733	Ribonucleoside-diphosphate reductase subunit M2	171.364	0.129217	0.871915			1.03855	0.343781		1.10937	0.0213163
comp541_c0_seq1	P12075	Cytochrome c oxidase subunit 5B, mitochondrial	308.06	-0.115559	0.872455			0.703157	0.402293		0.973301	0.0221942
comp13797_c0_seq1	Q5RCF3	Cullin-2	88.6977	-0.0687212	0.872624			0.202883	0.609284		0.504704	0.0326652
comp18189_c0_seq1	Q8CEE0	Centrosomal protein of 57 kDa	53.6881	0.0787035	0.872677			0.556702	0.402293		0.623473	0.0240695
comp19484_c0_seq1	Q8R2N1	Aquaporin-3	32.3111	0.0971504	0.872677			-0.324794	0.539616		-0.648575	0.0483718
comp359_c0_seq1	Q03265	ATP synthase subunit alpha, mitochondrial	973.884	0.0596656	0.872716			0.517373	0.277112		0.773313	0.0012074
comp10748_c0_seq1	C0RW22	Cyclin-dependent kinase 14	100.694	0.0577456	0.8734			0.550738	0.178515		0.597024	0.00654059
comp7489_c0_seq1	Q9P055	JNK1/MAPK8-associated membrane protein	77.1276	0.0682835	0.873453			0.431016	0.402293		0.558384	0.0209007
comp7193_c0_seq1	P24008	3-oxo-5-alpha-steroid 4-dehydrogenase 1	47.673	0.0854911	0.874104			0.788608	0.215108		0.654188	0.0306032
comp19_c0_seq1	P18258	Tubulin alpha-1 chain	5292.97	-0.0726889	0.874224			0.403979	0.402293		0.668384	0.0142163
comp3130_c0_seq1	Q9Z2D1	Myotubularin-related protein 2	238.59	0.096957	0.874224			0.34973	0.519333		0.93415	0.0117803
comp6465_c0_seq1	Q3B8N0	Ufm1-specific protease 2	121.524	-0.0843344	0.874228			-0.0918959	0.876203		0.575705	0.0499934
comp6551_c0_seq1	Q28GD4	ELAV-like protein 2	87.0689	0.0848331	0.874247			0.489896	0.402293		0.627781	0.0358623
comp6875_c0_seq1	O93479	Origin recognition complex subunit 4	81.5337	0.0842634	0.874247			0.649363	0.395722		0.647923	0.0304883
comp1764_c0_seq1	P20241	Neuroglian	773.995	0.154483	0.874409			0.0132849	0.990417		1.37393	0.0240763
comp7578_c0_seq1	A7SBN6	Zinc finger CCCH-type with G patch domain-containing protein	74.9283	-0.102835	0.874472			0.138584	0.842212		1.00533	0.0108135
comp16517_c0_seq1	P42566	Epidermal growth factor receptor substrate 15	23.2336	0.120611	0.874541			0.528348	0.441946		1.14799	0.0130428
comp4961_c0_seq1	Q03I02	Subtilisin-like serine protease	214.317	-0.0806869	0.875016			0.81771	0.123403		0.887325	0.00591832
comp14820_c0_seq1	A7RT39	Predicted protein	18.5517	-0.140042	0.875066			0.797101	1		1.0791	0.0396762
comp23101_c0_seq1	Q54R42	Probable dual specificity protein phosphatase DDB_G0283417	4.54474	0.144895	0.875066			0.639435	1		1.21672	0.0254534
comp951_c0_seq1	Q8R478	WW domain-binding protein 2	377.822	-0.0805544	0.875101			0.58684	0.402293		0.753312	0.01373
comp8195_c0_seq1	Q8R422	CD109 antigen	240.426	0.0885724	0.875191			0.804799	0.251163		1.1767	0.00128442
comp36759_c0_seq1	Q9NY37	Acid-sensing ion channel 5	5.78386	-0.153067	0.875324			0.488682	1		1.16166	0.0449728
comp17634_c0_seq1	A7SXR7	Predicted protein	6.74645	0.160094	0.875445			0.790819	1		1.44326	0.0233302
comp5892_c0_seq1	Q6AYS7	Aminoacylase-1A	116.075	0.0631586	0.875445			0.560049	0.279244		0.787883	0.00203179
comp5473_c0_seq1	Q9CRA5	Golgi phosphoprotein 3	102.236	-0.0755614	0.875521			0.346626	0.429566		0.738888	0.0103695
comp2775_c0_seq1	A7MBP4	Intraflagellar transport protein 46 homolog	217.491	0.0605544	0.87582			0.281288	0.425868		0.464762	0.0311103
comp7823_c0_seq1	Q8QGW7	Lipopolysaccharide-induced tumor necrosis factor-alpha factor homolog	43.487	0.0809296	0.876144			0.655587	0.384726		1.0033	0.00239625
comp7531_c0_seq1	A1L314	Macrophage-expressed gene 1 protein	145.607	0.106387	0.876146			-0.436376	0.467184		-0.85222	0.0298134
comp18256_c0_seq1	Q9JLI7	Sperm-associated antigen 6	22.5173	-0.101263	0.876191			0.798597	0.395722		0.966322	0.0134337
comp14098_c0_seq1	Q5U5C5	U4/U6 small nuclear ribonucleoprotein Prp31	89.7123	-0.0537003	0.876572			0.394424	0.402293		0.565116	0.00650783
comp4629_c0_seq1	A7SJC8	Predicted protein	29.8677	0.0946531	0.87664			0.315897	0.566097		0.719303	0.0330714
comp9241_c0_seq1	O54865	Guanylate cyclase soluble subunit beta-1	88.2166	0.0617078	0.877155			0.277404	0.438884		0.469228	0.031412
comp9788_c0_seq1	Q9Y2Q3	Glutathione S-transferase kappa 1	39.115	0.138883	0.877179			0.87959	0.402293		1.30548	0.0182066
comp2094_c0_seq1	Q5R4T3	Myeloid leukemia factor 1	253.276	-0.0471185	0.877364			0.454431	0.204171		0.633663	0.00100814
comp3996_c0_seq1	Q9VWH4	Probable isocitrate dehydrogenase [NAD] subunit alpha, mitochondrial	123.398	0.0697314	0.877386			0.559753	0.38679		0.597098	0.0207027
comp3190_c0_seq1	O35593	26S proteasome non-ATPase regulatory subunit 14	122.421	0.0716578	0.87741			0.329936	0.43211		0.628968	0.0183602
comp1527_c0_seq1	Q5XIU9	Membrane-associated progesterone receptor component 2	76.2867	-0.132115	0.877581			0.173677	0.848409		1.16896	0.0229037
comp18298_c0_seq1	Q8N9F7	Glycerophosphodiester phosphodiesterase domain-containing protein 1	20.8525	0.105889	0.877964			0.739583	0.402293		0.861704	0.0277412
comp1800_c0_seq1	Q6NYB7	Ras-related protein Rab-1A	65.2142	-0.111311	0.877975			0.648654	0.402293		1.0125	0.0185512
comp5945_c1_seq1	Q9BDY9	RNA-binding protein 4	110.21	-0.0804774	0.878093			0.779821	0.203455		0.964016	0.00383442
comp2853_c0_seq1	P07902	Galactose-1-phosphate uridylyltransferase	185.321	-0.061036	0.878236			0.28633	0.427402		0.58709	0.012196
comp5049_c0_seq1	Q96BZ9	TBC1 domain family member 20	127.929	0.0559769	0.878273			0.187186	0.569443		0.452705	0.024816
comp10018_c0_seq1	Q8NHY3	GAS2-like protein 2	102.577	0.107451	0.878337			0.286876	0.661356		0.836077	0.0362778
comp11263_c0_seq1	D3Z0R2	Protein phosphatase 1 regulatory subunit 36	69.4482	-0.063557	0.878444			0.461623	0.402293		0.464362	0.040294
comp2295_c0_seq1	Q5ZK14	DET1- and DDB1-associated protein 1	155.26	0.100587	0.878664			0.598256	0.402293		0.873545	0.0224203
comp10071_c0_seq1	Q9H6E4	Coiled-coil domain-containing protein 134	54.9569	-0.08584	0.878935			0.422835	0.418409		0.651237	0.0372973
comp5350_c0_seq1	B0YN54	Glycolipid transfer protein	107.708	-0.131792	0.880068			0.881363	0.402293		1.16361	0.0253934
comp65594_c0_seq1	P38661	Probable protein disulfide-isomerase A6	2.24409	0.166182	0.880412			0.484257	1		1.66139	0.0218238
comp11795_c0_seq1	Q03376	Balbiani ring protein 3	54.9745	0.115574	0.880414			0.658349	0.402293		1.52402	0.00248518
comp1258_c0_seq1	P79348	Regulator of G-protein signaling 20	91.7315	0.110127	0.880414			0.285821	0.67904		1.17186	0.00955377
comp12805_c0_seq1	P16260	Graves disease carrier protein	30.8983	-0.129904	0.880414			0.601351	0.435446		1.19186	0.0210404
comp4550_c0_seq1	A4XU32	Putative regulator of ribonuclease activity	56.3194	-0.0981746	0.880414			0.669511	0.402293		0.980021	0.0123867
comp28522_c0_seq1	B3RQ10	Putative uncharacterized protein	5.54299	0.137366	0.880721			-0.477179	1		-0.995961	0.0482429
comp5679_c0_seq1	Q90828	Cytoplasmic dynein 1 light intermediate chain 1	216.417	0.054273	0.880843			0.242899	0.447023		0.470764	0.0207481
comp11351_c0_seq1	P14519	Serine hydroxymethyltransferase, mitochondrial	53.3938	0.0658826	0.88099			0.54946	0.38679		0.909188	0.000952789
comp48633_c0_seq1	A7RIU2	Predicted protein	2.90438	0.167067	0.88135			-1.03554	1		-1.96736	0.0134428
comp616_c0_seq1	Q9JLR1	Protein transport protein Sec61 subunit alpha isoform 2	709.038	0.0675903	0.881553			0.498438	0.402293		0.812012	0.00443033
comp4448_c0_seq1	Q60441	Mannose-P-dolichol utilization defect 1 protein	92.334	0.0982958	0.881567			0.573035	0.402293		0.75972	0.0404302
comp10145_c0_seq1	Q767K8	28S ribosomal protein S18b, mitochondrial	33.9937	-0.0985061	0.881771			0.694287	0.402293		1.05654	0.00913552
comp341_c0_seq1	Q01528	Hemagglutinin/amebocyte aggregation factor	913.587	0.141553	0.881974			1.72946	0.0360243		1.86452	0.00403771
comp2162_c0_seq1	Q02372	NADH dehydrogenase [ubiquinone] 1 beta subcomplex subunit 8, mitochondrial	162.278	0.085359	0.881988			0.514363	0.402293		0.65486	0.0410772
comp17246_c0_seq1	Q5ZKD5	RRP12-like protein	86.2388	-0.0721695	0.882302			0.365414	0.418081		0.584777	0.0302298
comp12493_c0_seq1	Q6NRH3	Coiled-coil domain-containing protein 149	47.9476	0.0933051	0.883026			0.455929	0.425868		0.814927	0.0232404
comp22267_c0_seq1	Q7M3S9	RING finger protein B	35.989	0.0734621	0.883026			0.482235	0.402293		0.651659	0.0192571
comp43594_c0_seq1	I1EYY0	Uncharacterized protein	9.13006	-0.138511	0.883026			0.377825	1		1.39478	0.0156687
comp4429_c0_seq1	Q5RAZ4	Putative pre-mRNA-splicing factor ATP-dependent RNA helicase DHX15	269.676	0.0618397	0.883026			0.181611	0.638974		0.479591	0.0375912
comp9832_c0_seq1	Q8JZM8	Mucin-4	172.778	-0.110383	0.883184			-0.541365	0.423182		-1.206	0.00955484
comp2983_c0_seq1	O70579	Peroxisomal membrane protein PMP34	146.615	-0.0554295	0.883198			0.273786	0.425251		0.584131	0.00904309
comp137_c0_seq1	P0C276	Ubiquitin-60S ribosomal protein L40	936.284	-0.0969367	0.883298			0.706523	0.402293		0.948769	0.0156339
comp7962_c0_seq1	Q92734	Protein TFG	49.4597	-0.0698624	0.883674			0.821277	0.0733406		0.938477	0.00191891
comp41921_c0_seq1	A7YWP4	Histidine ammonia-lyase	13.6198	0.122948	0.883929			0.651604	1		1.257	0.0133881
comp8577_c0_seq1	P10978	Retrovirus-related Pol polyprotein from transposon TNT 1-94	111.137	-0.0645497	0.883929			-0.15045	0.721052		-0.533047	0.0278368
comp13008_c0_seq1	Q9Y2D8	Afadin- and alpha-actinin-binding protein	70.1183	-0.0743294	0.883954			0.0443037	0.940058		0.630361	0.0249951
comp11839_c0_seq1	P83858	Pyroglutamylated RFamide peptide receptor	26.9987	-0.13512	0.883965			0.356104	0.68417		1.76198	0.00403574
comp20415_c0_seq1	Q9WV04	Kinesin-like protein KIF9	37.0244	-0.0885609	0.88399			0.361172	0.500186		0.76946	0.0237672
comp1361_c0_seq1	Q99020	Heterogeneous nuclear ribonucleoprotein A/B	447.076	0.0803404	0.884221			0.505573	0.402293		0.886792	0.00850411
comp8815_c0_seq1	Q5R814	Serine/threonine-protein kinase PRP4 homolog	53.8521	0.133144	0.884564			0.450338	0.580117		1.11626	0.0379124
comp18997_c0_seq1	Q9U3S9	Zinc metalloproteinase nas-6	18.9267	-0.158355	0.884643			1.56689	1		1.39853	0.0440889
comp5253_c0_seq1	Q9JHS4	ATP-dependent Clp protease ATP-binding subunit clpX-like, mitochondrial	172.037	0.0685427	0.884687			0.313905	0.447832		0.575862	0.028128
comp2755_c0_seq1	O62839	Catalase	70.296	-0.0527784	0.884886			0.342151	0.402293		0.585125	0.00651775
comp2736_c0_seq1	P08059	Glucose-6-phosphate isomerase	339.188	0.0813393	0.885416			0.500011	0.402293		0.846145	0.0117219
comp15759_c0_seq1	Q03145	Ephrin type-A receptor 2	69.7456	0.120575	0.885899			-0.315115	0.685801		-1.12883	0.0223365
comp270_c0_seq1	Q5REK4	Placenta-specific gene 8 protein	630.763	0.099403	0.885974			0.607618	0.402293		1.09799	0.00974515
comp806_c0_seq1	O01734	Protein C09D4.2	526.59	-0.0877225	0.886644			-0.517175	0.402293		-0.785138	0.0245144
comp11370_c0_seq1	Q4R5E4	Phosphoglucomutase-1	78.0015	0.0648361	0.886653			0.140404	0.754962		0.529162	0.0309817
comp13029_c0_seq1	Q5VWQ8	Disabled homolog 2-interacting protein	18.0124	-0.0913367	0.886653			0.902018	1		1.41556	0.000639072
comp20268_c0_seq1	Q28811	Deoxyribodipyrimidine photo-lyase	34.0478	0.114892	0.886653			2.0105	0.00013977		2.13391	2.22651e-05
comp4921_c0_seq1	Q3B8K3	28S ribosomal protein S24-B, mitochondrial	78.5962	-0.0760237	0.886721			0.398022	0.418081		0.697191	0.0206245
comp3788_c0_seq1	Q8TCT7	Signal peptide peptidase-like 2B	178.673	0.0667574	0.88713			0.23744	0.568096		0.541796	0.0352151
comp9010_c0_seq1	A7RWD2	Probable cytosolic iron-sulfur protein assembly protein	97.6674	0.0541675	0.887172			0.239087	0.473078		0.508332	0.0168582
comp23480_c0_seq1	P51798	H(+)/Cl(-) exchange transporter 7	34.0089	0.0758686	0.887279			-0.338306	0.448758		-0.753892	0.0118495
comp12289_c0_seq1	A7RRC8	Predicted protein	49.6301	0.0645079	0.887304			0.362123	0.408647		0.49764	0.0397563
comp249_c0_seq1	P62278	40S ribosomal protein S13	511.966	0.0984376	0.887319			0.757768	0.402293		0.800608	0.0403518
comp7194_c0_seq1	Q5PQL5	Phosphatidylserine synthase 1	144.102	-0.0577868	0.887401			0.414953	0.402293		0.559265	0.0160701
comp362_c0_seq1	A7S0Y3	Predicted protein	400.77	0.156069	0.88749			0.569677	0.552069		1.92128	0.0114375
comp7346_c0_seq1	O42115	Aristaless-related homeobox protein	125.683	0.141097	0.887534			0.530728	0.540027		1.28504	0.0328842
comp9433_c0_seq1	Q5RFF7	Tetratricopeptide repeat protein 38	42.6168	0.0778166	0.887562			0.469323	0.402293		0.673793	0.025967
comp12655_c0_seq1	P62916	Transcription initiation factor IIB	55.2856	0.105799	0.887762			0.606726	0.408647		1.17236	0.0100933
comp7224_c0_seq1	O75832	26S proteasome non-ATPase regulatory subunit 10	48.2352	0.0644725	0.887868			0.308142	0.441975		0.492354	0.0416333
comp1498_c0_seq1	Q4JIM4	Presenilin-1	352.18	0.0781883	0.887906			0.239625	0.634678		0.839323	0.0108391
comp4154_c1_seq1	P27119	Ornithine decarboxylase	223.281	0.0670797	0.887906			0.234716	0.578415		0.531731	0.0405441
comp4488_c0_seq1	Q672J9	NADPH oxidase 3	46.546	-0.136991	0.888132			1.14842	0.395722		2.01873	0.00237378
comp5865_c0_seq1	O88696	Putative ATP-dependent Clp protease proteolytic subunit, mitochondrial	55.5793	-0.0887592	0.888193			0.325767	0.559697		0.893298	0.0148062
comp845_c0_seq1	Q8N6L1	Keratinocyte-associated protein 2	126.505	0.114091	0.888294			0.968274	0.395722		1.22911	0.0128075
comp16867_c0_seq1	Q8NBS3	Sodium bicarbonate transporter-like protein 11	43.0425	-0.0775789	0.888395			-0.981434	0.0431556		-0.634821	0.0297164
comp10019_c0_seq1	Q9BYK8	Peroxisomal proliferator-activated receptor A-interacting complex 285 kDa protein	8.79675	-0.111675	0.888688			-0.691408	1		-0.858999	0.0422833
comp10538_c0_seq1	Q6SJP2	Anion exchange protein 2	160.871	0.0725038	0.888806			-0.204088	0.667681		-0.674097	0.0210549
comp8187_c0_seq1	P41229	Lysine-specific demethylase 5C	192.858	0.0635093	0.888806			0.268065	0.497677		0.482172	0.0499459
comp8025_c0_seq1	Q6NYT1	Mediator of RNA polymerase II transcription subunit 8	113.843	0.0461219	0.888957			0.252568	0.414751		0.478572	0.0109366
comp5884_c0_seq1	A6H690	IQ and AAA domain-containing protein 1-like	183.965	0.066278	0.889011			0.324636	0.439177		0.631915	0.0189259
comp2346_c0_seq1	Q5EAE3	Ubiquitin domain-containing protein 2	218.183	-0.0591317	0.889079			0.364454	0.402293		0.777696	0.00325007
comp468_c0_seq1	P05689	Cathepsin Z	971.852	0.0684144	0.889146			0.535078	0.402293		0.699426	0.0146315
comp1814_c0_seq1	Q9CYH6	Ribosome biogenesis regulatory protein homolog	131.429	0.0845192	0.8893			0.583138	0.402293		0.882535	0.0136022
comp5501_c0_seq1	Q5M974	E3 ubiquitin-protein ligase RNF181	62.9043	-0.0777183	0.889366			0.72039	0.337295		0.613907	0.0450043
comp5664_c0_seq1	Q5RCE6	Ribosomal L1 domain-containing protein 1	119.159	-0.0868771	0.889886			0.444518	0.426485		0.754906	0.0313763
comp1783_c0_seq1	P49721	Proteasome subunit beta type-2	170.134	0.103268	0.889897			0.533105	0.424839		0.850338	0.0429828
comp29015_c0_seq1	Q7T316	Transmembrane protein 231	17.8048	0.0915229	0.88991			0.586627	1		1.16133	0.00458465
comp3981_c0_seq1	Q6NRZ4	Collagen type IV alpha-3-binding protein	229.08	0.0726452	0.890319			0.269048	0.561315		0.595743	0.0394413
comp831_c0_seq1	Q5VXJ0	Lipase member K	752.278	0.0985264	0.890319			0.633412	0.402293		1.38071	0.00285709
comp7680_c0_seq1	Q2TBS4	Protein pitchfork	63.9212	-0.0871403	0.89034			0.404068	0.464476		0.976232	0.00990805
comp2787_c0_seq1	O18405	Surfeit locus protein 4 homolog	241.709	0.0849305	0.890618			0.40312	0.450829		0.826276	0.0195996
comp1933_c0_seq1	P46426	Glutathione S-transferase	106.015	0.117137	0.890878			0.469806	0.526279		0.998936	0.0413956
comp500_c0_seq1	Q8QG64	RING-box protein 1	305.891	-0.0901369	0.890878			0.552458	0.402293		0.78298	0.0338181
comp25099_c0_seq1	A2ATU0	Probable 2-oxoglutarate dehydrogenase E1 component DHKTD1, mitochondrial	14.3969	0.110423	0.890975			0.47	1		0.925484	0.038737
comp13022_c0_seq1	Q5PPV3	MORN repeat-containing protein 3	51.065	0.0830397	0.891059			0.881785	0.203455		0.762695	0.0251589
comp452_c0_seq1	Q26636	Cathepsin L	665.472	0.119026	0.891219			0.359123	0.648835		1.2889	0.0152256
comp7200_c0_seq1	Q9UPV9	Trafficking kinesin-binding protein 1	174.509	-0.051459	0.891283			0.47023	0.365135		0.517995	0.0157667
comp8546_c0_seq1	B7FPE0	Predicted protein	81.2423	0.0870219	0.891704			0.257078	0.662097		0.789195	0.0270266
comp1769_c0_seq1	Q5S1U6	Interferon-related developmental regulator 1	188.01	0.0876667	0.891725			0.271196	0.643929		0.827629	0.0234463
comp4135_c0_seq1	Q5I0H4	Transmembrane and coiled-coil domains protein 1	70.7582	-0.0597227	0.891782			0.202777	0.611786		0.563701	0.0197979
comp69963_c0_seq1	Q6ZMM2	ADAMTS-like protein 5	4.37981	-0.134589	0.891842			-0.529992	1		-1.14017	0.0432623
comp4714_c0_seq1	P43690	Developmentally-regulated GTP-binding protein 1	102.459	-0.0616484	0.891979			0.279251	0.479161		0.546125	0.0276749
comp21065_c0_seq1	Q5F226	Protocadherin Fat 2	26.2389	-0.141015	0.892009			-0.548973	0.539983		-1.40241	0.0282331
comp21116_c0_seq1	Q9BVJ6	U3 small nucleolar RNA-associated protein 14 homolog A	34.9727	0.0773462	0.8923			0.489217	0.402293		0.635223	0.0392411
comp4754_c0_seq1	Q32LP4	Sodium-driven chloride bicarbonate exchanger	143.241	-0.0994193	0.892519			0.719172	0.402293		0.952372	0.0239792
comp2482_c0_seq1	A7S3K8	Predicted protein	190.261	0.0737524	0.892528			0.386521	0.425868		0.665891	0.0279839
comp24239_c0_seq1	Q9NPL8	Translocase of inner mitochondrial membrane domain-containing protein 1	31.9218	-0.0867288	0.892634			0.427519	0.446383		0.760946	0.0312006
comp35576_c0_seq1	Q9W0Y8	Sodium channel protein 60E	16.7897	-0.100968	0.892937			-0.227541	1		-0.874029	0.0331713
comp13930_c0_seq1	Q0WYX8	MAM domain-containing glycosylphosphatidylinositol anchor protein 1	54.959	-0.13617	0.893007			2.03511	0.00701504		1.70297	0.00995188
comp5129_c0_seq1	Q7ZTY4	Histone-binding protein RBBP7	165.521	-0.0551833	0.893089			0.645891	0.122605		0.857787	0.000807674
comp2386_c0_seq1	Q9WV60	Glycogen synthase kinase-3 beta	179.577	0.0627904	0.893128			0.277589	0.49323		0.558207	0.0292689
comp2247_c0_seq1	Q5BJT2	Ubiquitin-like protein 3	231.738	0.0777894	0.893222			0.53671	0.402293		0.940562	0.0075395
comp14001_c0_seq1	P16157	Ankyrin-1	55.6903	0.0963294	0.893241			0.0724306	0.926851		0.818475	0.0388356
comp5017_c0_seq1	Q708W2	Forkhead box protein J1-A	142.226	0.12161	0.893245			-0.024381	0.982489		1.15388	0.0292963
comp17128_c0_seq1	O60235	Transmembrane protease serine 11D	59.7295	-0.0987189	0.893622			0.62178	0.402293		1.29143	0.00536796
comp4270_c0_seq1	Q4G061	Eukaryotic translation initiation factor 3 subunit B	126.03	0.0644863	0.893622			0.25949	0.538217		0.614947	0.0216231
comp448_c0_seq1	Q092W7	Conserved uncharacterized protein	656.038	0.152247	0.893622			-0.290743	0.796837		1.73039	0.0248076
comp10837_c0_seq1	P54417	Glycine betaine transporter OpuD	98.0794	-0.125076	0.893625			0.661325	0.425075		1.57027	0.00855077
comp700_c0_seq1	P52209	6-phosphogluconate dehydrogenase, decarboxylating	840.997	0.0965766	0.893644			0.504244	0.427138		1.0242	0.0160241
comp4121_c0_seq1	D3Z3C6	AN1-type zinc finger protein 4	188.579	-0.0492758	0.89397			0.375258	0.402293		0.408882	0.0393454
comp6186_c0_seq1	P37285	Kinesin light chain 1	98.8911	0.0569756	0.894026			0.33944	0.408647		0.495311	0.0312065
comp2344_c0_seq1	Q8CDN6	Thioredoxin-like protein 1	285.772	0.0664582	0.894289			0.499881	0.402293		0.705405	0.0144512
comp609_c0_seq1	P31399	ATP synthase subunit d, mitochondrial	251.942	-0.100562	0.894639			0.507439	0.44066		0.860242	0.0426264
comp11497_c0_seq1	Q3V1H9	Sterile alpha motif domain-containing protein 5	135.923	0.0804927	0.894735			0.524058	0.402293		0.785087	0.021827
comp22511_c0_seq1	Q5ZHN9	CDP-diacylglycerol--glycerol-3-phosphate 3-phosphatidyltransferase, mitochondrial	23.7989	-0.0756762	0.89478			0.89075	0.143093		0.996413	0.00494227
comp37825_c0_seq1	A7SD04	Predicted protein	3.54827	0.146275	0.894842			-0.292849	1		2.54766	0.00757189
comp19436_c0_seq1	Q27421	Protein outspread	9.08413	-0.140978	0.89493			0.25367	1		1.25637	0.0497181
comp4788_c0_seq1	Q99ME9	Nucleolar GTP-binding protein 1	122.638	0.0624944	0.895159			0.197638	0.647799		0.676623	0.0127727
comp5550_c0_seq1	A7SE05	Ubiquitin-conjugating enzyme E2 S	92.7057	0.0800704	0.895517			0.570231	0.402293		0.713617	0.0335371
comp265_c0_seq1	P17244	Glyceraldehyde-3-phosphate dehydrogenase	1117.16	-0.0714418	0.895537			0.766629	0.232707		0.890688	0.00705662
comp281_c0_seq1	Q9K9H0	Isocitrate lyase	1389.26	0.124856	0.895537			0.390885	0.647525		1.74127	0.00545754
comp21185_c0_seq1	Q6QA69	1-acylglycerol-3-phosphate O-acyltransferase ABHD5	5.6478	0.120955	0.895537			1.02668	1		1.21259	0.0240925
comp4181_c0_seq1	Q8K5C0	Grainyhead-like protein 2 homolog	237.821	0.042806	0.895878			0.137891	0.643785		0.427446	0.0181736
comp11934_c0_seq1	Q8BMS4	Hexaprenyldihydroxybenzoate methyltransferase, mitochondrial	30.6567	-0.0787109	0.896464			0.555854	0.402293		0.786661	0.0199191
comp7566_c0_seq1	P56616	Ubiquitin-conjugating enzyme E2 C	55.3274	-0.107986	0.89657			0.486137	0.4954		1.10716	0.0214706
comp2027_c0_seq1	Q5BJI9	Probable signal peptidase complex subunit 2	166.84	0.105605	0.897182			0.829856	0.402293		1.00572	0.0306406
comp223_c0_seq1	Q9DBU3	Serine/threonine-protein kinase RIO3	1529.31	0.0606975	0.897317			0.30516	0.448758		0.597367	0.0226781
comp32945_c0_seq1	B7ZIK2	Photosystem I iron-sulfur center	15.307	0.100427	0.897344			0.411938	1		0.912226	0.0324893
comp18930_c0_seq1	Q5ZLD7	Vacuolar protein sorting-associated protein 53 homolog	75.9308	0.048509	0.897392			0.150885	0.661309		0.468506	0.0200575
comp3124_c0_seq1	Q8IWB9	Testis-expressed sequence 2 protein	212.644	0.0813624	0.89755			0.363382	0.50241		0.747565	0.0322493
comp4858_c0_seq1	Q5JVL4	EF-hand domain-containing protein 1	125.368	0.0440443	0.897829			0.415392	0.38679		0.676264	0.00115297
comp4177_c0_seq1	Q5R4W4	Uncharacterized protein C6orf62 homolog	133.325	0.0502271	0.898047			0.274969	0.427138		0.613449	0.00752181
comp2779_c0_seq1	Q9TST5	Beta-2 adrenergic receptor	233.486	0.0749014	0.89838			0.61189	0.402293		0.625224	0.0494596
comp10897_c0_seq1	P21575	Dynamin-1	100.621	-0.106419	0.898524			0.371658	0.615917		1.10889	0.021813
comp26245_c0_seq1	A7RFQ4	Predicted protein	16.7341	-0.121779	0.898673			1.97611	1		1.67716	0.00702213
comp972_c0_seq1	Q63073	Protein BTG1	241.319	0.0828897	0.89912			0.144591	0.826591		0.881794	0.01811
comp2184_c0_seq1	Q9Z0N2	Eukaryotic translation initiation factor 2 subunit 3, Y-linked	203.058	0.0708498	0.899154			0.332014	0.487676		0.732056	0.0195928
comp10421_c0_seq1	Q96RW7	Hemicentin-1	29.5784	-0.136459	0.899469			0.605725	0.510627		1.861	0.00934628
comp3992_c0_seq1	A1L0Y5	Septin-2B	142.5	0.0495848	0.899572			0.420852	0.402293		0.560249	0.0120436
comp12553_c0_seq1	Q5VYJ5	MAM and LDL-receptor class A domain-containing protein C10orf112	54.9166	0.086725	0.899597			-0.357272	0.54217		-0.737278	0.0469087
comp1083_c0_seq1	P50637	Translocator protein	202.579	0.0764376	0.899699			0.870921	0.203455		1.1775	0.00205621
comp375_c0_seq1	P08761	Peptide methionine sulfoxide reductase	645.108	-0.073667	0.899716			0.576469	0.402293		0.634927	0.0461897
comp12691_c0_seq1	Q5E9X2	Dual specificity mitogen-activated protein kinase kinase 6	56.1818	0.0784146	0.899718			0.280598	0.61351		0.693277	0.0390565
comp29426_c0_seq1	A3KG59	Peptidase M20 domain-containing protein 2	29.4106	0.0726125	0.899963			0.428366	0.415145		0.66602	0.0307533
comp4189_c0_seq1	Q9P2H3	Intraflagellar transport protein 80 homolog	296.781	0.0560067	0.89997			0.403746	0.402293		0.593756	0.0177111
comp8082_c0_seq1	Q5F477	UPF0554 protein C2orf43 homolog	34.6814	-0.123588	0.899994			0.606701	0.469069		1.39452	0.0189516
comp12331_c0_seq1	A7TAX7	Predicted protein	24.5964	0.140898	0.900207			-1.17906	0.402293		-1.45417	0.0401609
comp6622_c0_seq1	Q13435	Splicing factor 3B subunit 2	270.23	0.0400973	0.900276			0.219963	0.43211		0.380191	0.0269219
comp1631_c0_seq1	P18576	Nuclear transcription factor Y subunit alpha	183.082	0.0662509	0.900301			0.426789	0.407757		0.560744	0.0485427
comp6481_c0_seq1	Q9JMJ2	F-box/WD repeat-containing protein 4	95.1512	-0.0898457	0.900333			0.511877	0.423182		1.17137	0.0073603
comp10431_c0_seq1	Q5W111	SPRY domain-containing protein 7	49.8165	0.0607135	0.900536			0.205183	0.640176		0.517992	0.0415025
comp1806_c0_seq1	Q91V17	E3 ubiquitin-protein ligase ZNRF1	243.754	0.0704774	0.900593			0.316849	0.512486		0.668376	0.030657
comp4268_c0_seq1	Q5PQR5	U3 small nucleolar ribonucleoprotein protein IMP4	106.258	0.0596709	0.900675			0.310285	0.450009		0.660851	0.0144475
comp1117_c0_seq1	P27476	Nuclear localization sequence-binding protein	492.716	0.0609327	0.900741			0.306492	0.463587		0.647931	0.0184419
comp20419_c0_seq1	Q02357	Ankyrin-1	29.8481	-0.130582	0.900886			0.308199	0.760798		1.50579	0.0197744
comp17968_c0_seq1	A7RN23	Predicted protein	19.1545	0.134469	0.900994			-0.716405	1		-1.43654	0.03047
comp32983_c0_seq1	Q28062	Brevican core protein	3.43351	-0.137779	0.900994			-0.915516	1		-1.58809	0.0225913
comp11598_c0_seq1	P12226	Fibroblast growth factor 2	39.9324	-0.125687	0.901093			0.376239	0.687028		2.28805	0.000786109
comp12768_c0_seq1	Q9NX74	tRNA-dihydrouridine(20) synthase [NAD(P)+]-like	20.6332	-0.0854315	0.901093			0.624645	0.402293		0.831331	0.0279935
comp6811_c0_seq1	Q3KNY5	RIIa domain-containing protein 1	40.0725	-0.0935571	0.901561			0.289256	0.678763		1.04453	0.0164003
comp12402_c0_seq1	Q5ZKH8	Protein odr-4 homolog	45.9396	0.0877418	0.901579			0.541818	0.411828		0.823137	0.0344881
comp2960_c0_seq1	P19891	Asparagine synthetase [glutamine-hydrolyzing]	321.086	0.0830755	0.901591			0.355256	0.538465		0.74598	0.0428678
comp12198_c0_seq1	Q86YS6	Ras-related protein Rab-43	55.2933	0.0677064	0.901621			0.36418	0.441975		0.618292	0.0348161
comp7191_c0_seq1	Q5JTJ3	Uncharacterized protein C1orf31	49.4686	0.0772085	0.901927			0.383218	0.474941		0.700119	0.03805
comp13769_c0_seq1	Q6CLN9	Protein BTN1	48.3825	-0.0940094	0.902421			0.531411	0.427138		0.896292	0.0348676
comp1688_c0_seq1	P16870	Carboxypeptidase E	274.536	0.0587307	0.902432			0.292233	0.474941		0.657091	0.015554
comp15253_c0_seq1	Q61245	Collagen alpha-1(XI) chain	59.9062	-0.0896584	0.902751			0.46795	0.45677		1.03551	0.0149328
comp4168_c0_seq1	A2AAY5	SH3 and PX domain-containing protein 2B	200.52	0.140221	0.903153			-0.388786	0.716359		1.53026	0.0416047
comp1294_c0_seq1	Q7ZWZ5	Citrate synthase, mitochondrial	157.221	0.0611538	0.903274			0.684196	0.261979		0.925371	0.00294272
comp4133_c0_seq1	O02691	3-hydroxyacyl-CoA dehydrogenase type-2	74.7617	-0.0883796	0.903297			0.607439	0.402293		0.874679	0.0301355
comp13836_c0_seq1	H3IZM3	Uncharacterized protein	35.7161	-0.104818	0.903681			0.300315	0.710747		1.33728	0.0102663
comp20187_c0_seq1	A7SGG2	Predicted protein	8.68177	-0.124989	0.903765			0.54332	1		1.17357	0.0492651
comp12726_c0_seq1	Q5M8W9	Probable 4-hydroxy-2-oxoglutarate aldolase, mitochondrial	81.1239	0.0543914	0.904027			0.269227	0.483202		0.535366	0.0258956
comp20675_c0_seq1	Q9R062	Glycogenin-1	32.6097	-0.0660831	0.904048			0.396305	0.421751		0.699361	0.0193157
comp4031_c0_seq1	Q9D032	Single-stranded DNA-binding protein 3	235.296	0.0380427	0.904048			0.247713	0.408647		0.441399	0.0124752
comp2052_c0_seq1	P26652	Metalloproteinase inhibitor 3	147.957	0.105203	0.904376			0.410146	0.589319		1.19264	0.0193869
comp2506_c0_seq1	C3ZQA1	Putative uncharacterized protein	103.121	-0.089136	0.904437			0.647766	0.402293		1.54697	0.0010049
comp23578_c0_seq1	Q7SZP2	UPF0690 protein C1orf52 homolog	32.7596	-0.0770117	0.904556			0.412126	0.454063		0.68033	0.0465747
comp7483_c0_seq1	Q8CFI0	E3 ubiquitin-protein ligase NEDD4-like	89.855	0.0475427	0.904574			0.448679	0.402293		0.41522	0.0446425
comp2814_c0_seq1	A7S0F5	Predicted protein	151.61	0.0994036	0.904777			0.816208	0.402293		0.953558	0.0401758
comp11065_c0_seq1	P46060	Ran GTPase-activating protein 1	43.8665	0.063174	0.905001			0.20102	0.678991		0.550722	0.0454147
comp6090_c0_seq1	Q5E9Q4	Adaptin ear-binding coat-associated protein 2	180.613	-0.0476938	0.905001			0.300013	0.413373		0.430471	0.0415554
comp1146_c0_seq1	Q5RB87	Ras GTPase-activating protein-binding protein 1	457.234	0.047098	0.905014			0.294208	0.414188		0.476177	0.0260396
comp1408_c0_seq1	P35556	Fibrillin-2	312.176	0.103099	0.905324			0.327911	0.676116		1.41835	0.00831886
comp24548_c0_seq1	Q9C0G6	Dynein heavy chain 6, axonemal	43.1899	0.0812144	0.905324			0.238399	0.708452		0.757251	0.0393014
comp514_c0_seq1	Q8AWF2	Nascent polypeptide-associated complex subunit alpha	437.668	-0.0525508	0.905414			0.389069	0.402293		0.611545	0.0148529
comp12284_c0_seq1	Q9CR88	28S ribosomal protein S14, mitochondrial	31.1421	-0.0986108	0.905509			0.415973	0.56395		1.02397	0.0282388
comp8819_c0_seq1	O24466	Ras-related protein RABE1a	44.8069	-0.0829321	0.905596			0.478497	0.432708		0.746908	0.0492411
comp10268_c0_seq1	O89032	SH3 and PX domain-containing protein 2A	37.6392	-0.10552	0.90565			0.891395	0.402293		1.3593	0.0120114
comp2087_c0_seq1	P19483	ATP synthase subunit alpha, mitochondrial	56.6779	-0.064083	0.905824			0.495928	0.402293		0.799953	0.0105966
comp9091_c0_seq1	Q9H410	Kinetochore-associated protein DSN1 homolog	49.8204	-0.0672257	0.905936			0.315094	0.523526		0.679173	0.0275683
comp6525_c0_seq1	A7SBK5	Predicted protein	64.8213	-0.0782851	0.906124			0.51534	0.409921		1.20681	0.00341584
comp27763_c0_seq1	A7SG44	Predicted protein	38.1806	-0.0893708	0.906268			0.532148	0.425868		0.855476	0.0405955
comp3544_c0_seq1	Q9CPY6	Uncharacterized protein C17orf39 homolog	245.385	0.0524993	0.906346			0.38091	0.402293		0.67592	0.00949989
comp3458_c0_seq1	Q6GLK2	Thioesterase superfamily member 4	84.1688	0.105367	0.906372			0.454092	0.555897		1.38781	0.0111011
comp12600_c0_seq1	O55000	Serine/threonine-protein phosphatase 1 regulatory subunit 10	109.861	-0.0567638	0.906641			0.0833265	0.872685		0.544829	0.0348736
comp21190_c0_seq1	B1WAS2	Hormonally up-regulated neu tumor-associated kinase homolog	21.389	0.0976252	0.906889			0.447283	0.536592		1.20891	0.0135359
comp8806_c0_seq1	B3RUS7	Predicted protein	29.1063	-0.0602878	0.906889			-0.0128741	0.983369		0.593852	0.0272519
comp4366_c0_seq1	Q9JJ80	Ribosome production factor 2 homolog	83.3834	0.0639322	0.907099			0.502973	0.402293		0.683541	0.0232075
comp13567_c0_seq1	Q96MR6	WD repeat-containing protein 65	101.153	0.0721355	0.907204			0.388465	0.463142		0.712124	0.0346627
comp21088_c0_seq1	G1N5G0	Uncharacterized protein	16.0504	0.0995493	0.907418			-0.773581	1		-0.938551	0.0429564
comp26336_c0_seq1	Q9BXS9	Solute carrier family 26 member 6	38.6806	-0.0990901	0.907418			-0.587103	0.425853		-1.55017	0.00415278
comp824_c0_seq1	Q9Y3M8	StAR-related lipid transfer protein 13	446.251	0.0722643	0.907607			0.512659	0.403597		0.805647	0.0215049
comp11567_c0_seq1	P60123	RuvB-like 1	90.5769	0.0480948	0.9077			0.291818	0.425868		0.599362	0.0106696
comp5573_c0_seq1	P22600	Ferrochelatase, mitochondrial	78.7619	0.0528746	0.908117			0.50697	0.402293		1.1661	5.60253e-06
comp2912_c0_seq1	P18461	Fibroblast growth factor receptor 2	395.408	0.110684	0.90842			0.111422	0.914847		1.18602	0.034098
comp14643_c0_seq1	Q91YJ5	Translation initiation factor IF-2, mitochondrial	52.6329	0.0655549	0.908478			0.537327	0.402293		0.688022	0.0264966
comp7658_c0_seq1	Q5XIJ1	UPF0361 protein C3orf37 homolog	87.8537	0.0631948	0.908478			0.527298	0.402293		0.602919	0.0411469
comp4026_c0_seq1	P58003	Sestrin-1	146.91	0.0932368	0.908762			0.494916	0.473546		1.22385	0.0119077
comp4756_c0_seq1	Q6DJI9	Zinc finger CCHC-type and RNA-binding motif-containing protein 1	176.142	-0.0544567	0.908927			0.41214	0.402293		0.5541	0.0313496
comp13386_c0_seq1	Q91827	Apoptosis regulator R1	60.096	-0.0997733	0.90904			0.173212	0.846999		1.03342	0.035843
comp15665_c1_seq1	Q924S5	Lon protease homolog, mitochondrial	66.749	0.0680276	0.909255			0.413993	0.428308		0.864749	0.0118248
comp20319_c0_seq1	P48800	Fibroblast growth factor 2	8.40624	0.0945394	0.909405			0.204651	1		0.877812	0.0471101
comp6292_c0_seq1	Q9VKJ9	Coiled-coil and C2 domain-containing protein 1-like	180.697	0.063623	0.90947			0.585192	0.402293		0.926652	0.00602793
comp96_c0_seq1	O76756	40S ribosomal protein S8	1075.43	-0.0765481	0.909921			0.556641	0.402293		0.874868	0.0217147
comp23503_c0_seq1	Q6XL69	Melanopsin	23.4132	-0.0994769	0.910183			1.14084	0.313633		1.72398	0.00253961
comp2574_c0_seq1	Q9R112	Sulfide:quinone oxidoreductase, mitochondrial	249.049	-0.0742939	0.910436			0.897245	0.259558		1.5191	0.000155064
comp132_c0_seq1	O00560	Syntenin-1	1282.98	0.0543731	0.910475			0.311958	0.447475		0.693218	0.0125316
comp3072_c0_seq1	Q8R4S5	Aryl hydrocarbon receptor	758.62	-0.0342154	0.910475			-0.205619	0.433654		-0.384549	0.0207906
comp82_c0_seq1	O01727	40S ribosomal protein S6	1570.84	-0.0571652	0.910475			0.631784	0.346534		0.843639	0.00599492
comp8730_c0_seq1	A7MBH5	Coiled-coil domain-containing protein 151	107.276	-0.0581912	0.910475			0.247969	0.584674		0.684377	0.017501
comp9956_c0_seq1	P11528	Resact receptor	107.619	0.111638	0.910475			0.234258	0.810563		1.28009	0.0281574
comp3294_c0_seq1	Q921G7	Electron transfer flavoprotein-ubiquinone oxidoreductase, mitochondrial	284.539	0.0566697	0.910501			0.402194	0.408647		0.765286	0.00955377
comp20215_c0_seq1	Q6PDY2	2-aminoethanethiol dioxygenase	34.6843	-0.0693184	0.910799			0.429175	0.428743		0.718075	0.0311103
comp68_c0_seq1	P67985	60S ribosomal protein L22	667.005	-0.0783688	0.910849			0.527708	0.411828		0.886931	0.0240416
comp2410_c0_seq1	Q6GLT8	Fumarylacetoacetate hydrolase domain-containing protein 2	199.018	0.0561362	0.910907			0.680632	0.261979		0.879678	0.00408775
comp16822_c0_seq1	Q8CHL0	Frizzled-5	20.4097	-0.128406	0.91091			0.774421	1		2.72228	0.00127592
comp20498_c0_seq1	Q08D68	E3 ubiquitin-protein ligase ZNRF3	16.0705	-0.119077	0.91092			0.159159	1		1.36583	0.0315859
comp1413_c0_seq1	P24367	Peptidyl-prolyl cis-trans isomerase B	100.941	-0.0610081	0.911065			0.725418	0.283598		0.964061	0.0039502
comp12090_c0_seq1	A7RR12	Predicted protein	24.1608	-0.0683676	0.911144			0.672909	0.402293		0.661782	0.0430195
comp2948_c0_seq1	Q9GZT9	Egl nine homolog 1	234.734	-0.0949202	0.911144			0.252135	0.757214		1.33057	0.0101304
comp4414_c0_seq1	Q99543	DnaJ homolog subfamily C member 2	78.7851	-0.0617351	0.911607			0.644032	0.397594		0.639088	0.0334977
comp37282_c0_seq1	Q00547	Hyaluronan mediated motility receptor	23.4919	-0.0903016	0.911608			0.624091	0.410616		0.877036	0.0492678
comp256_c0_seq1	P55143	Glutaredoxin	587.348	-0.0805895	0.912125			0.714442	0.402293		0.893594	0.0283915
comp5141_c0_seq1	Q29RL1	UPF0704 protein C6orf165 homolog	120.788	-0.0866972	0.91241			0.516467	0.442038		0.935197	0.0331504
comp1571_c0_seq1	Q9UGV2	Protein NDRG3	305.403	-0.0441741	0.912517			0.612967	0.128975		0.74452	0.00253911
comp2827_c0_seq1	O55234	Proteasome subunit beta type-5	86.7025	0.0618063	0.912565			0.202525	0.698133		0.626665	0.0369414
comp3002_c0_seq1	A7SYD9	Predicted protein	225.087	-0.0297535	0.912674			0.24764	0.402293		0.297873	0.0351261
comp17947_c0_seq1	Q8VHQ7	Synaptotagmin-like protein 4	15.3717	0.104965	0.912901			0.38884	1		1.30488	0.0194949
comp1999_c0_seq1	Q3T108	Proteasome subunit beta type-4	200.087	-0.0589492	0.912918			0.632621	0.395722		0.84557	0.008137
comp17171_c0_seq1	Q5HZH2	Probable ribosome biogenesis protein C16orf42 homolog	34.9418	0.0542936	0.912957			0.573765	0.395722		0.569208	0.0295706
comp5748_c0_seq1	Q9NR16	Scavenger receptor cysteine-rich type 1 protein M160	361.487	0.0690236	0.912958			0.234429	0.683945		0.685399	0.0450556
comp10751_c0_seq1	Q9PTG8	Transforming acidic coiled-coil-containing protein 3	71.0488	0.0453207	0.913014			0.33608	0.407037		0.541754	0.0166393
comp350_c0_seq1	P61210	ADP-ribosylation factor 1	1450.02	0.0461922	0.91305			0.300554	0.423182		0.561265	0.0178272
comp14573_c0_seq1	Q9P2K3	REST corepressor 3	105.62	0.0463958	0.913142			0.244942	0.500621		0.521104	0.0229009
comp15860_c0_seq1	Q8BG51	Mitochondrial Rho GTPase 1	51.616	0.0768434	0.913142			0.550084	0.408926		1.17886	0.00598857
comp2642_c0_seq1	Q2TCH3	ATP-citrate synthase	258.58	0.0616511	0.913142			0.33907	0.479686		0.714528	0.0224937
comp2698_c0_seq1	O43491	Band 4.1-like protein 2	124.113	-0.0861258	0.913182			0.338671	0.629543		0.960597	0.0301118
comp4203_c0_seq1	P45985	Dual specificity mitogen-activated protein kinase kinase 4	164.171	0.0546361	0.913357			0.530037	0.402293		0.893799	0.00357508
comp3817_c0_seq1	G3UP29	Uncharacterized protein	149.945	0.0788243	0.913497			0.289201	0.657538		1.04081	0.0139567
comp5730_c0_seq1	Q9N0A4	Prostaglandin E synthase 2	171.318	0.0493194	0.913497			0.427068	0.402293		0.684743	0.00949989
comp6915_c0_seq1	Q9X248	3-oxoacyl-[acyl-carrier-protein] reductase FabG	154.587	0.0496796	0.913497			0.198775	0.625848		0.555163	0.025003
comp2359_c0_seq1	B5X5D0	UPF0691 protein C9orf116 homolog	74.662	-0.0780419	0.913609			0.377394	0.5426		1.18338	0.0067143
comp440_c0_seq1	Q60961	Lysosomal-associated transmembrane protein 4A	657.628	0.0444664	0.913609			0.28584	0.425868		0.461948	0.0361006
comp1034_c0_seq1	P63172	Dynein light chain Tctex-type 1	192.456	-0.0574849	0.913764			0.416965	0.408647		0.713991	0.0171369
comp6194_c0_seq1	Q7LL04	UPF0676 protein C1494.01	37.7537	0.0716039	0.914197			0.588811	0.402293		1.15351	0.00458465
comp1026_c0_seq1	Q0VCX4	Catenin beta-1	1098.91	0.0587878	0.914229			0.365593	0.438071		0.939425	0.00504895
comp9720_c0_seq1	A2FN20	Cell-surface adhesin, putative	164.473	0.120281	0.914356			0.0519574	0.967931		1.60887	0.0241829
comp3279_c0_seq1	Q5ZIN1	Nuclear migration protein nudC	220.381	0.0487567	0.914434			0.264772	0.494753		0.51375	0.0350596
comp7159_c0_seq1	Q54G05	Putative leucine-rich repeat-containing protein DDB_G0290503	163.841	-0.0920358	0.914434			0.268369	0.741314		1.24439	0.0147608
comp13378_c0_seq1	Q9VFP2	Protein roadkill	66.0143	-0.0501985	0.914455			-0.0221995	0.967931		0.485266	0.0458631
comp9141_c0_seq1	A9L8T6	Inactive rhomboid protein 1	143.881	0.052914	0.914632			0.116863	0.81347		0.515023	0.0492793
comp19202_c0_seq1	P52482	Ubiquitin-conjugating enzyme E2 E1	18.4688	0.106605	0.914982			0.67209	1		1.16273	0.0434943
comp51166_c0_seq1	Q80VF6	Protein FAM181B	8.54309	-0.0880175	0.91517			0.814473	1		0.978476	0.0335081
comp29503_c0_seq1	Q61361	Brevican core protein	12.7679	-0.101912	0.915177			-0.744042	1		-1.42407	0.0134079
comp3570_c0_seq1	Q6IP52	Charged multivesicular body protein 2a	100.6	-0.0602328	0.915192			0.272168	0.583219		0.612425	0.0435627
comp3094_c0_seq1	Q9Y6X2	E3 SUMO-protein ligase PIAS3	182.1	0.0732022	0.915228			0.456983	0.44066		0.895977	0.0211946
comp7862_c0_seq1	Q9Y547	Heat shock protein beta-11	108.497	-0.0592988	0.915318			0.512756	0.402293		0.818513	0.0113589
comp7710_c0_seq1	A7S2E1	Predicted protein	37.3238	-0.100068	0.915375			-0.244764	0.793017		1.36647	0.0154273
comp16561_c0_seq1	F6XZJ7	Sterile alpha motif domain-containing protein 15	10.2513	0.102751	0.915539			0.606751	1		1.16981	0.0344596
comp2113_c0_seq1	Q28XE2	Acidic leucine-rich nuclear phosphoprotein 32 family member A	192.746	-0.049589	0.915584			0.519084	0.402293		0.606877	0.0195747
comp56034_c0_seq1	Q8K1C7	Monocarboxylate transporter 14	6.22745	-0.108423	0.915633			0.267689	1		1.15332	0.0491356
comp1232_c0_seq1	O70318	Band 4.1-like protein 2	826.138	0.0825365	0.915687			0.229433	0.759569		0.860257	0.0468967
comp12515_c0_seq1	O19072	Ornithine carbamoyltransferase, mitochondrial	48.2866	-0.0864853	0.915702			0.750471	0.402293		1.15345	0.0161294
comp10054_c0_seq1	H3JIG7	Uncharacterized protein	15.7427	-0.117902	0.916072			-0.0889771	1		1.56549	0.0258956
comp11559_c0_seq1	Q5M8T2	Solute carrier family 35 member D3	55.9241	-0.0583016	0.916134			0.353694	0.458226		0.731287	0.0176033
comp4339_c0_seq1	Q99LI8	Hepatocyte growth factor-regulated tyrosine kinase substrate	161.569	-0.0784475	0.916395			0.244872	0.727106		0.854682	0.0383279
comp1929_c0_seq1	Q28ID3	Glutaredoxin-3	417.381	0.0398143	0.91701			0.330866	0.402293		0.541468	0.0126401
comp3356_c0_seq1	Q6AXJ7	Protein FAM199X	96.3564	-0.0776685	0.917047			0.484482	0.445167		0.833656	0.0418828
comp17003_c0_seq1	P34275	Probable acyl coa dehydrogenase 6	31.3114	-0.0698665	0.917074			0.588685	0.402293		0.867543	0.0203456
comp2232_c0_seq1	Q6INX4	Mitochondrial enolase superfamily member 1	170.869	0.0556319	0.917077			0.609572	0.402293		0.723416	0.0165311
comp950_c0_seq1	P52826	Carnitine O-acetyltransferase	606.85	0.068267	0.917077			0.711636	0.402293		1.52158	0.000142631
comp2462_c0_seq1	Q5RKI1	Eukaryotic initiation factor 4A-II	173.127	0.0579559	0.917612			0.294822	0.540072		0.855002	0.00930916
comp3355_c0_seq1	A7SIJ9	Predicted protein	234.59	0.120441	0.917662			0.3911	0.719332		2.22567	0.0103259
comp8411_c0_seq1	Q9Z1N9	Protein unc-13 homolog B	260.911	0.0619414	0.917662			0.386906	0.447832		0.876817	0.0118125
comp1440_c0_seq1	Q99946	Proline-rich transmembrane protein 1	110.231	0.0972912	0.917705			0.560109	0.480602		1.43638	0.012529
comp6497_c0_seq1	Q9Y2E8	Sodium/hydrogen exchanger 8	71.5632	0.0445065	0.917944			0.221593	0.552069		0.494174	0.029533
comp3478_c0_seq1	Q9WVA3	Mitotic checkpoint protein BUB3	237.564	-0.0377356	0.918181			0.268133	0.417673		0.41743	0.0329128
comp2493_c0_seq1	Q12894	Interferon-related developmental regulator 2	123.009	0.0725835	0.918341			0.212798	0.754269		0.877236	0.0256808
comp5281_c0_seq1	D3YXS5	Kinesin-like protein KLP6	229.967	0.0736164	0.918474			0.521409	0.417673		1.10026	0.0100935
comp1154_c0_seq1	Q6PBH5	NADH dehydrogenase [ubiquinone] 1 alpha subcomplex subunit 4	223.216	0.113355	0.918583			1.31815	0.380458		2.31852	0.00304746
comp26417_c0_seq1	Q8RWN2	Protein ZINC INDUCED FACILITATOR 1	16.7951	0.0902754	0.918583			1.23054	1		2.14241	0.00010822
comp8932_c0_seq1	Q4V7Q8	Transmembrane protein 220	32.6915	-0.073582	0.918651			0.525324	0.418081		0.980724	0.0165834
comp9692_c0_seq1	Q6NVS5	DDB1- and CUL4-associated factor 13	88.5186	-0.0477808	0.918785			0.410682	0.402293		0.743151	0.00681627
comp7474_c0_seq1	Q9JKK0	Calcipressin-3	52.3739	-0.0538306	0.919093			0.258162	0.577336		0.575285	0.0395116
comp5284_c0_seq1	Q8BQ89	LIX1-like protein	121.656	0.0512627	0.919153			0.364495	0.419483		0.673589	0.0169375
comp1137_c0_seq1	Q9VC49	DNA-directed RNA polymerases I, II, and III subunit RPABC5	120.934	-0.0677488	0.919443			0.571088	0.402293		0.866553	0.0212415
comp1444_c0_seq1	Q5RFI0	Peroxisomal membrane protein 11B	219.701	0.0961707	0.919621			0.114987	0.911227		1.46513	0.0122205
comp2150_c0_seq1	Q9JIK5	Nucleolar RNA helicase 2	351.355	-0.0561134	0.919686			0.357614	0.448758		0.859987	0.00892051
comp28165_c0_seq1	Q8BFY9	Transportin-1	12.8368	-0.077994	0.919686			0.613452	1		0.844748	0.0436592
comp6837_c0_seq1	Q6P2Y2	Outer row dynein assembly protein 16 homolog	116.903	-0.0345711	0.920005			0.19099	0.517337		0.361901	0.0424293
comp25606_c0_seq1	O88278	Cadherin EGF LAG seven-pass G-type receptor 3	51.0589	0.06388	0.920335			-0.464565	0.414828		-0.828419	0.0186295
comp19482_c0_seq1	Q90693	Protein patched homolog 1	43.0204	-0.0754828	0.920508			-0.881027	0.395645		-1.15124	0.00982138
comp2439_c0_seq1	Q5ZIA5	Coatomer subunit beta	308.555	0.0379275	0.920508			0.241333	0.45708		0.540689	0.0120751
comp6124_c0_seq1	Q5XHY5	Threonine--tRNA ligase, cytoplasmic	220.657	0.0361827	0.920508			0.307475	0.402293		0.45421	0.0213813
comp6476_c0_seq1	Q6NWZ9	Cysteine dioxygenase type 1	61.9485	0.0787394	0.920508			0.606725	0.409421		0.930405	0.0337158
comp9504_c0_seq1	Q6I6G8	E3 ubiquitin-protein ligase HECW2	298.825	0.0682612	0.920508			0.213364	0.741517		0.740333	0.0466083
comp17942_c0_seq1	Q9H269	Vacuolar protein sorting-associated protein 16 homolog	84.1415	-0.0431322	0.92078			0.261543	0.480868		0.493784	0.0316069
comp2985_c0_seq1	O68965	Inositol 2-dehydrogenase	186.005	0.0769633	0.92078			0.220993	0.768613		1.11475	0.0141713
comp4740_c0_seq1	Q3MHW9	NADH-cytochrome b5 reductase 1	114.293	0.0498581	0.920949			0.50194	0.402293		0.5276	0.0485982
comp18840_c0_seq1	O75132	Zinc finger BED domain-containing protein 4	66.2711	-0.0537104	0.920973			0.551578	0.402293		0.790992	0.0111908
comp2054_c0_seq1	P53451	T-complex protein 1 subunit delta	205.1	-0.0446818	0.921212			0.54527	0.382838		0.854979	0.00213303
comp2692_c0_seq1	Q95LD9	Aryl hydrocarbon receptor	590.113	0.0288474	0.921328			0.35895	0.361144		0.500032	0.00446943
comp5647_c0_seq1	Q8BPM2	Mitogen-activated protein kinase kinase kinase kinase 5	246.113	0.04015	0.921395			0.318292	0.408647		0.451876	0.0374205
comp6140_c0_seq1	Q86TZ1	Tetratricopeptide repeat protein 6	186.757	0.0404105	0.921795			-0.144347	0.702733		-0.460427	0.0350513
comp39360_c0_seq1	A6QQM4	Zinc finger protein 474	17.118	-0.0847326	0.921823			0.237513	1		1.0755	0.0262594
comp11087_c0_seq1	Q758C3	Protein BTN1	36.0782	-0.0660985	0.921845			0.501447	0.414828		0.780276	0.0332502
comp2080_c0_seq1	P16967	Translocon-associated protein subunit alpha	191.975	0.045277	0.921845			0.576378	0.347326		0.719284	0.00826866
comp4407_c0_seq1	Q9BXS5	AP-1 complex subunit mu-1	297.829	0.0418362	0.921884			0.340028	0.408647		0.509262	0.0276358
comp88_c0_seq1	Q90YT3	60S ribosomal protein L35a	818.527	-0.0636603	0.921884			0.759602	0.395722		1.092	0.00602793
comp2284_c0_seq1	Q3T0T7	GTP-binding protein SAR1b	194.297	0.0656527	0.921926			0.523847	0.408647		0.931012	0.0159385
comp9934_c0_seq1	Q7ZVK4	Vacuolar protein-sorting-associated protein 36	93.4299	0.0485832	0.922081			0.292083	0.492504		0.569793	0.0321511
comp18640_c0_seq1	A3KPN8	Tetratricopeptide repeat protein 38	39.2524	0.0572166	0.922169			0.426315	0.418081		0.673335	0.0318987
comp693_c0_seq1	Q503L9	Nucleoredoxin	837.497	0.0405705	0.922177			0.212289	0.553168		0.509058	0.0251235
comp402_c0_seq1	O70251	Elongation factor 1-beta	693.984	-0.0576641	0.922224			0.533185	0.402293		0.675417	0.0364177
comp6587_c0_seq1	Q86UP6	CUB and zona pellucida-like domain-containing protein 1	137.888	-0.0593444	0.922342			0.282933	0.597763		0.814392	0.017957
comp6582_c0_seq1	O15995	G1/S-specific cyclin-E	158.64	-0.0731868	0.922735			0.0872321	0.915556		1.12353	0.011798
comp6294_c0_seq1	A6NFE3	EF-hand calcium-binding domain-containing protein 10	55.4555	0.0654243	0.923199			0.8522	0.343781		1.15451	0.00555562
comp12583_c0_seq1	Q864I3	Melanocyte-stimulating hormone receptor	44.7308	0.0512908	0.923439			0.205794	0.675056		0.635027	0.0256953
comp851_c0_seq1	Q9VCX3	Probable 39S ribosomal protein L45, mitochondrial	165.511	-0.0467601	0.924019			0.497932	0.402293		0.819445	0.00545318
comp9800_c0_seq1	Q3KRG3	Pre-rRNA-processing protein TSR2 homolog	24.9599	0.0887242	0.924235			0.96125	0.402293		1.38974	0.0133381
comp56311_c0_seq1	Q5SZK8	FRAS1-related extracellular matrix protein 2	2.62359	-0.103543	0.924472			-0.834386	1		-1.73547	0.0123867
comp796_c0_seq1	A7RM36	Predicted protein	461.9	-0.06625	0.924472			0.583647	0.402293		1.43251	0.00109938
comp2405_c0_seq1	P51665	26S proteasome non-ATPase regulatory subunit 7	288.385	0.0450679	0.924885			0.367131	0.409421		0.643043	0.0164242
comp33068_c0_seq1	H3HV62	Uncharacterized protein	15.6892	0.068677	0.924991			-0.462545	1		-1.14452	0.00648544
comp6628_c0_seq1	O15146	Muscle, skeletal receptor tyrosine-protein kinase	187.688	0.0756322	0.925337			0.372865	0.593659		1.02801	0.0240715
comp26662_c0_seq1	Q91175	Alpha-1A adrenergic receptor	26.7103	0.0722117	0.925397			0.110003	0.889124		-0.952206	0.0251704
[truncated: 727 more rows]
